# Supplementary material for: Comprehensive DSRCT multi‐omics analyses unveil CACNA2D2 as a diagnostic hallmark and super‐enhancer‐driven EWSR1::WT1 signature gene
Source: Cancer Commun (Lond). 2025 Mar 15;45(6):702–8. doi: 10.1002/cac2.70015 (PMC12187571; doi:10.1002/cac2.70015)
Supplement: Supplementary file 1 — Supporting information [file CAC2-45-702-s002.xlsx]

## Sheet: Supplementary Table S1
Supplementary Table S1	DEP analysis of JN-DSRCT-1 and SK-DSRCT2 upon KD of EWSR1::WT1
JN-DSRCT-1 shWT1-CDS & UTR					SK-DSRCT2 shWT1-CDS & UTR
Protein name	logFC	adj.P.Val	Gene symbol		Protein name	logFC	adj.P.Val	Gene symbol
GP1BB_HUMAN	13.3729	3.05356e-15	GP1BB		TUTLA_HUMAN	11.1781	2.83384e-13	IGSF9
ONEC3_HUMAN	11.5527	2.21548e-15	ONECUT3		PDCD1_HUMAN	11.7058	2.83384e-13	PDCD1
BKRB2_HUMAN	11.5146	2.21548e-15	BDKRB2		SO4A1_HUMAN	11.2257	8.97286e-12	SLCO4A1
PLXA4_HUMAN	11.0721	5.42376e-14	PLXNA4		UBA7_HUMAN	-10.0566	4.20914e-11	UBA7
SIA4A_HUMAN	10.8307	8.34971e-14	ST3GAL1		PAI1_HUMAN	-10.6197	4.20914e-11	SERPINE1
BAIP3_HUMAN	10.6602	1.31958e-12	BAIAP3		RAI3_HUMAN	-10.7451	5.10867e-11	GPRC5A
EPHB3_HUMAN	10.4166	2.39994e-15	EPHB3		TCAL2_HUMAN	10.382	1.27335e-10	TCEAL2
SNAI2_HUMAN	10.101	9.18417e-14	SNAI2		ADML_HUMAN	10.3982	1.39175e-10	ADM
TTHY_HUMAN	10.0278	1.21613e-11	TTR		FBN3_HUMAN	11.0762	2.76438e-10	FBN3
SPON2_HUMAN	9.89168	0.000337743	SPON2		HRH1_HUMAN	-8.72206	1.35915e-09	HRH1
C1QL4_HUMAN	9.85584	0.000465149	C1QL4		COR2B_HUMAN	-11.3757	1.35915e-09	CORO2B
IRAK4_HUMAN	9.83849	0.00129835	IRAK4		PRS56_HUMAN	10.2352	4.60625e-09	PRSS56
ATL2_HUMAN	9.82451	0.000569169	ADAMTSL2		MDR1_HUMAN	-9.87293	5.53619e-09	ABCB1
PEG3_HUMAN	9.82149	0.000517583	PEG3		TAGL_HUMAN	-3.69052	1.71976e-08	TAGLN
MPIP1_HUMAN	9.72932	0.00166061	CDC25A		AL1A1_HUMAN	-4.13033	2.32498e-08	ALDH1A1
GALA_HUMAN	9.44822	0.00055143	GAL		GBP1_HUMAN	-1.51618	3.92391e-08	GBP1
LHX2_HUMAN	9.02622	0.000812478	LHX2		ITA3_HUMAN	-1.89	3.92391e-08	ITGA3
ATCAY_HUMAN	8.57161	0.0125576	ATCAY		DCLK2_HUMAN	-1.59901	5.70293e-08	DCLK2
PDZD4_HUMAN	8.49668	0.0014942	PDZD4		FDFT_HUMAN	1.58238	5.70293e-08	FDFT1
NEC2_HUMAN	8.43093	0.00142367	PCSK2		ITA1_HUMAN	-2.01716	5.70293e-08	ITGA1
C1QT7_HUMAN	8.40631	0.00167292	C1QTNF7		ACTN4_HUMAN	-1.44977	5.84317e-08	ACTN4
KNL1_HUMAN	8.24176	0.00111967	KNL1		ACTN1_HUMAN	-1.50973	7.95859e-08	ACTN1
CXB2_HUMAN	8.20554	0.00149564	GJB2		ITIH5_HUMAN	2.52636	8.73617e-08	ITIH5
KCNK9_HUMAN	8.1708	0.00356784	KCNK9		NAB2_HUMAN	2.17314	1.28791e-07	NAB2
VGFR2_HUMAN	8.10816	0.00162075	KDR		LYAG_HUMAN	-1.13379	1.309e-07	GAA
HXB6_HUMAN	8.07882	0.00455509	HOXB6		DDX18_HUMAN	1.42904	1.79129e-07	DDX18
CYTSB_HUMAN	8.02115	0.0171759	SPECC1		KIFC1_HUMAN	1.2155	1.84354e-07	KIFC1
PDYN_HUMAN	7.97636	0.00146107	PDYN		SYNEM_HUMAN	-1.33274	1.84354e-07	SYNM
SC61G_HUMAN	7.91174	0.0188102	SEC61G		ARSB_HUMAN	-1.37576	1.84354e-07	ARSB
PIMRE_HUMAN	7.88958	0.00471293	PIMREG		DNLI1_HUMAN	1.4026	1.86641e-07	LIG1
ZBT24_HUMAN	7.86251	0.00167292	ZBTB24		SATT_HUMAN	-1.43892	2.01755e-07	SLC1A4
FA43A_HUMAN	7.80222	0.0012966	FAM43A		NAB1_HUMAN	1.98625	2.11207e-07	NAB1
PTH1R_HUMAN	7.70664	0.00221568	PTH1R		CLAP1_HUMAN	-1.11057	2.20437e-07	CLASP1
Z658B_HUMAN	7.6735	0.0447628	ZNF658B		KIF4A_HUMAN	1.47231	2.67842e-07	KIF4A
GALP_HUMAN	7.5125	0.00164031	GALP		FLNB_HUMAN	-1.49365	4.22894e-07	FLNB
KCC1B_HUMAN	7.51193	0.00156614	PNCK		SC24D_HUMAN	-1.39874	4.45208e-07	SEC24D
ZN670_HUMAN	7.47475	0.0028924	ZNF670		ANXA1_HUMAN	-1.48564	4.48715e-07	ANXA1
ACKR3_HUMAN	7.38136	0.00150283	ACKR3		WDHD1_HUMAN	1.37021	4.48715e-07	WDHD1
HASP_HUMAN	7.3177	0.00390675	HASPIN		P4HA2_HUMAN	-1.30733	4.73074e-07	P4HA2
ZBT18_HUMAN	7.28278	0.00506783	ZBTB18		CUL4B_HUMAN	-1.26207	4.83793e-07	CUL4B
TIPIN_HUMAN	7.27226	0.0109063	TIPIN		LIMC1_HUMAN	-1.26326	5.19198e-07	LIMCH1
ZN239_HUMAN	7.13869	0.00144765	ZNF239		GNPAT_HUMAN	1.11441	5.5185e-07	GNPAT
SYCP1_HUMAN	7.04843	0.0164211	SYCP1		PCKGM_HUMAN	-1.34235	6.16691e-07	PCK2
SKI_HUMAN	6.92096	0.00211497	SKI		BOREA_HUMAN	1.09062	6.85414e-07	CDCA8
TLE2_HUMAN	6.89253	0.0244367	TLE2		LG3BP_HUMAN	-1.96092	7.1935e-07	LGALS3BP
KCAB2_HUMAN	6.78193	0.0140966	KCNAB2		MTAP2_HUMAN	-1.24264	8.09462e-07	MAP2
CDC7_HUMAN	6.74782	0.0119081	CDC7		TRI67_HUMAN	2.19672	8.28344e-07	TRIM67
BRCA2_HUMAN	6.71448	0.00656518	BRCA2		AF1L2_HUMAN	1.33657	9.58835e-07	AFAP1L2
MRM2_HUMAN	6.70685	0.0302189	MRM2		CNDG2_HUMAN	1.25222	9.69466e-07	NCAPG2
CRLF1_HUMAN	6.70138	0.00365924	CRLF1		LGAT1_HUMAN	-1.47533	1.04072e-06	LPGAT1
FGFR4_HUMAN	6.65911	0.0162758	FGFR4		SNG2_HUMAN	-1.44132	1.33815e-06	SYNGR2
PC11X_HUMAN	6.55012	0.0133422	PCDH11X		MYADM_HUMAN	-1.36263	1.45437e-06	MYADM
PCDBD_HUMAN	6.5353	0.0234401	PCDHB13		COCA1_HUMAN	-2.05728	1.50655e-06	COL12A1
PCDA6_HUMAN	6.50188	0.0333742	PCDHA6		CDK6_HUMAN	-1.47246	1.91684e-06	CDK6
KCNC1_HUMAN	6.4883	0.0252999	KCNC1		S22AI_HUMAN	-1.32964	1.92432e-06	SLC22A18
CHRD_HUMAN	6.39373	0.0378561	CHRD		CD2AP_HUMAN	1.89623	2.11134e-06	CD2AP
ZN532_HUMAN	6.28935	0.0252999	ZNF532		CAF1A_HUMAN	1.41436	2.14596e-06	CHAF1A
SSR3_HUMAN	6.23366	0.0192181	SSTR3		CTRO_HUMAN	1.04279	2.14596e-06	CIT
HMX1_HUMAN	6.09109	0.0142533	HMX1		NAC2_HUMAN	1.41539	2.18874e-06	SLC8A2
SO4A1_HUMAN	6.05588	0.0395553	SLCO4A1		CCNB1_HUMAN	1.43537	2.18874e-06	CCNB1
ZN724_HUMAN	6.03003	0.0462737	ZNF724		KI67_HUMAN	1.66616	2.27482e-06	MKI67
KLH23_HUMAN	5.84758	0.0251568	KLHL23		MCM4_HUMAN	1.05484	2.30665e-06	MCM4
BMP7_HUMAN	5.71773	0.0252942	BMP7		INO1_HUMAN	-1.53651	2.68312e-06	ISYNA1
FBX5_HUMAN	5.65988	0.01256	FBXO5		DIAP1_HUMAN	1.1749	2.70103e-06	DIAPH1
K2C71_HUMAN	5.49781	0.0327435	KRT71		CD36_HUMAN	1.4652	2.78732e-06	CD36
SGO2_HUMAN	5.49536	0.010593	SGO2		COIA1_HUMAN	-1.84608	2.83025e-06	COL18A1
SDHF3_HUMAN	5.46475	0.0463602	SDHAF3		PACS1_HUMAN	-1.27019	2.8597e-06	PACS1
M1IP1_HUMAN	5.45234	0.00868347	MID1IP1		TPM1_HUMAN	-1.25544	2.8597e-06	TPM1
CGRF1_HUMAN	5.44211	0.0192116	CGRRF1		S26A6_HUMAN	1.63089	2.92904e-06	SLC26A6
ZN253_HUMAN	5.3421	0.0240531	ZNF253		SLK_HUMAN	1.0739	3.07508e-06	SLK
TP8L1_HUMAN	5.30468	0.0421581	TNFAIP8L1		CO3A1_HUMAN	-1.39184	3.276e-06	COL3A1
CDC6_HUMAN	5.02621	0.037386	CDC6		RDH10_HUMAN	-1.56659	3.51558e-06	RDH10
PTPRM_HUMAN	4.52954	0.0249916	PTPRM		FND3A_HUMAN	1.3131	3.67137e-06	FNDC3A
RN227_HUMAN	4.52076	0.0297203	RNF227		DRC9_HUMAN	2.76316	3.70557e-06	IQCG
AGRB1_HUMAN	3.53231	9.75674e-08	ADGRB1		SPAG5_HUMAN	1.05797	3.73461e-06	SPAG5
E2F1_HUMAN	3.44912	0.025354	E2F1		TM1L2_HUMAN	-1.47596	3.73461e-06	TOM1L2
DUS9_HUMAN	3.29472	2.01635e-10	DUSP9		RIF1_HUMAN	1.07872	3.74271e-06	RIF1
PAF15_HUMAN	3.09188	2.19498e-07	PCLAF		ENOG_HUMAN	-1.06651	3.9645e-06	ENO2
CD36_HUMAN	3.01388	2.01623e-08	CD36		SMC2_HUMAN	1.047	4.05396e-06	SMC2
SYT2_HUMAN	2.65828	3.83859e-11	SYT2		SI1L2_HUMAN	-1.79538	4.05396e-06	SIPA1L2
NAV1_HUMAN	2.39619	1.29066e-09	NAV1		NUSAP_HUMAN	1.57969	4.05396e-06	NUSAP1
SIA7E_HUMAN	2.34042	0.000175312	ST6GALNAC5		APOL2_HUMAN	1.01749	4.05396e-06	APOL2
RAD_HUMAN	2.31053	2.63523e-10	RRAD		PLD3_HUMAN	-1.29192	4.05396e-06	PLD3
DYR_HUMAN	2.29957	3.08817e-07	DHFR		MCM7_HUMAN	1.02474	4.19832e-06	MCM7
EFHD1_HUMAN	2.26505	1.03347e-10	EFHD1		PDP1_HUMAN	-1.00267	4.27504e-06	PDP1
KI26B_HUMAN	2.25886	1.72418e-08	KIF26B		VAT1_HUMAN	-1.03485	4.28222e-06	VAT1
HMOX1_HUMAN	2.24287	2.11916e-08	HMOX1		CA2D2_HUMAN	1.63109	4.31514e-06	CACNA2D2
NETR_HUMAN	2.12844	2.36375e-08	PRSS12		NIBA2_HUMAN	-1.03184	4.31514e-06	NIBAN2
TSH3_HUMAN	2.10443	5.52484e-07	TSHZ3		LONF2_HUMAN	2.12015	4.31514e-06	LONRF2
ITIH5_HUMAN	2.00601	1.84211e-10	ITIH5		MYOF_HUMAN	-2.52027	4.36521e-06	MYOF
REXO1_HUMAN	2.00124	4.94954e-09	REXO1		MOFA1_HUMAN	1.10869	4.81626e-06	MRFAP1
NACC2_HUMAN	1.91707	1.22182e-07	NACC2		CCN2_HUMAN	-1.70935	4.96621e-06	CCN2
ZN423_HUMAN	1.91666	5.49097e-09	ZNF423		DLGP5_HUMAN	1.31869	5.95789e-06	DLGAP5
CSC1_HUMAN	1.89588	6.41023e-07	TMEM63C		MYO6_HUMAN	-1.01824	6.00732e-06	MYO6
KLH25_HUMAN	1.87927	4.2393e-09	KLHL25		INCE_HUMAN	1.17505	6.37835e-06	INCENP
DRC9_HUMAN	1.86629	4.17682e-08	IQCG		ECEL1_HUMAN	2.23569	6.43354e-06	ECEL1
KLK6_HUMAN	1.85943	1.22579e-06	KLK6		MCM2_HUMAN	1.0018	6.47572e-06	MCM2
CA2D2_HUMAN	1.82883	3.90206e-10	CACNA2D2		TMCC3_HUMAN	1.60475	6.48377e-06	TMCC3
TP4A3_HUMAN	1.81867	3.51496e-08	PTP4A3		MOB2_HUMAN	1.02668	7.0879e-06	MOB2
PDP2_HUMAN	1.81031	6.084e-07	PDP2		RAD_HUMAN	1.17173	7.69423e-06	RRAD
LOXL3_HUMAN	1.80557	3.04285e-07	LOXL3		DNMT1_HUMAN	1.09613	7.74178e-06	DNMT1
HEXI1_HUMAN	1.8053	9.55965e-08	HEXIM1		PPIC_HUMAN	-1.15714	7.8307e-06	PPIC
PGBD5_HUMAN	1.80369	1.21982e-05	PGBD5		HEXI1_HUMAN	1.40587	7.91038e-06	HEXIM1
IRX4_HUMAN	1.7949	1.4604e-06	IRX4		UBE2C_HUMAN	1.91147	8.56315e-06	UBE2C
CH3L1_HUMAN	1.77982	7.91973e-06	CHI3L1		RGAP1_HUMAN	1.5238	8.56315e-06	RACGAP1
DUT_HUMAN	1.76249	2.42741e-07	DUT		SACS_HUMAN	-1.0823	9.49234e-06	SACS
TRI29_HUMAN	1.75457	1.2527e-08	TRIM29		CKAP2_HUMAN	1.04322	1.06414e-05	CKAP2
S38A5_HUMAN	1.72425	2.41073e-05	SLC38A5		AK17A_HUMAN	1.17834	1.07209e-05	AKAP17A
CDC45_HUMAN	1.72391	5.12744e-08	CDC45		KLK6_HUMAN	2.05237	1.09186e-05	KLK6
STON1_HUMAN	1.71863	1.21223e-08	STON1		SFXN3_HUMAN	-1.6446	1.09186e-05	SFXN3
TRI67_HUMAN	1.69601	1.27549e-07	TRIM67		SMC4_HUMAN	1.12407	1.09186e-05	SMC4
PGS1_HUMAN	1.67301	0.000752238	BGN		F111B_HUMAN	1.2337	1.12142e-05	FAM111B
ECEL1_HUMAN	1.66135	5.40719e-06	ECEL1		BIN1_HUMAN	1.47513	1.12199e-05	BIN1
CMIP_HUMAN	1.65583	6.31929e-07	CMIP		FHL1_HUMAN	-2.76601	1.16899e-05	FHL1
RIR2_HUMAN	1.64671	2.67023e-07	RRM2		ERAP1_HUMAN	-1.03218	1.23223e-05	ERAP1
CK095_HUMAN	1.64404	2.7957e-06	C11orf95		IGF2_HUMAN	2.41999	1.23223e-05	IGF2
PLB1_HUMAN	1.63153	5.58508e-06	PLB1		TOPK_HUMAN	1.32838	1.3348e-05	PBK
MLF1_HUMAN	1.61887	3.25852e-06	MLF1		TSP1_HUMAN	-1.6246	1.40502e-05	THBS1
MCM10_HUMAN	1.6047	0.00218362	MCM10		KIF23_HUMAN	1.11656	1.41365e-05	KIF23
IGF2_HUMAN	1.59681	0.000120288	IGF2		RBM38_HUMAN	2.29698	1.41468e-05	RBM38
DTL_HUMAN	1.59638	1.56227e-08	DTL		CRYAB_HUMAN	-1.99494	1.45483e-05	CRYAB
PCDB5_HUMAN	1.58027	1.61887e-07	PCDHB5		CAF1B_HUMAN	1.35103	1.47812e-05	CHAF1B
S26A6_HUMAN	1.58007	3.47533e-07	SLC26A6		AURKB_HUMAN	1.38476	1.50135e-05	AURKB
MS18B_HUMAN	1.57136	1.80114e-05	OIP5		CND2_HUMAN	1.08993	1.56557e-05	NCAPH
AN13B_HUMAN	1.56809	1.035e-05	ANKRD13B		SMAD3_HUMAN	-2.15716	1.58189e-05	SMAD3
CAN5_HUMAN	1.56508	3.02878e-07	CAPN5		CK068_HUMAN	-1.27724	1.58189e-05	C11orf68
CERS4_HUMAN	1.55971	7.10524e-08	CERS4		SLBP_HUMAN	1.2497	1.59446e-05	SLBP
KREM2_HUMAN	1.5377	2.07339e-08	KREMEN2		ANLN_HUMAN	1.225	1.68549e-05	ANLN
TN13B_HUMAN	1.52518	2.61685e-05	TNFSF13B		DUT_HUMAN	2.01067	1.99909e-05	DUT
TFAP4_HUMAN	1.50753	0.000700309	TFAP4		STA5B_HUMAN	-1.06889	2.05244e-05	STAT5B
DDX18_HUMAN	1.50345	7.45259e-10	DDX18		FIL1L_HUMAN	-2.02748	2.05244e-05	FILIP1L
CADM2_HUMAN	1.5014	2.87127e-07	CADM2		EHD1_HUMAN	-1.00432	2.26319e-05	EHD1
TAC2N_HUMAN	1.49318	3.13003e-05	TC2N		LIPL_HUMAN	1.58309	2.28366e-05	LPL
ABHD3_HUMAN	1.48282	1.14514e-05	ABHD3		ARMC9_HUMAN	-1.82491	2.46276e-05	ARMC9
FBX41_HUMAN	1.46806	1.05632e-05	FBXO41		EPHB2_HUMAN	1.21575	2.50569e-05	EPHB2
F111B_HUMAN	1.44766	5.70862e-06	FAM111B		PAK1_HUMAN	1.093	2.78224e-05	PAK1
CDC20_HUMAN	1.44693	3.75671e-08	CDC20		DPOE2_HUMAN	1.17594	2.86741e-05	POLE2
WDR76_HUMAN	1.44631	1.13512e-06	WDR76		TOP2A_HUMAN	1.46306	2.93737e-05	TOP2A
PMYT1_HUMAN	1.43773	2.64894e-06	PKMYT1		TIM_HUMAN	1.22424	2.9567e-05	TIMELESS
MND1_HUMAN	1.43254	8.50713e-06	MND1		ASPM_HUMAN	1.20477	3.01192e-05	ASPM
CPLX1_HUMAN	1.42529	7.27565e-06	CPLX1		LHX2_HUMAN	1.41889	3.12799e-05	LHX2
HOP2_HUMAN	1.42494	3.85792e-06	PSMC3IP		PHLB2_HUMAN	-1.17334	3.12799e-05	PHLDB2
COQ8A_HUMAN	1.3927	1.84327e-06	COQ8A		KIF22_HUMAN	1.18772	3.12799e-05	KIF22
CNDG2_HUMAN	1.38913	1.35501e-09	NCAPG2		GTR3_HUMAN	2.28343	3.27943e-05	SLC2A3
MOB2_HUMAN	1.38684	1.02048e-08	MOB2		GDIR2_HUMAN	-1.28024	3.48082e-05	ARHGDIB
IBP3_HUMAN	1.38599	3.22807e-05	IGFBP3		SPC1L_HUMAN	1.6761	3.75025e-05	SPATC1L
ASF1B_HUMAN	1.37695	0.000119494	ASF1B		SEM3C_HUMAN	1.17882	4.05783e-05	SEMA3C
WDHD1_HUMAN	1.37616	1.3509e-09	WDHD1		HMCS1_HUMAN	1.65244	4.16444e-05	HMGCS1
F13A_HUMAN	1.36724	0.00203313	F13A1		GT252_HUMAN	-1.10855	4.20436e-05	COLGALT2
KIF4A_HUMAN	1.36689	1.7424e-08	KIF4A		PPME1_HUMAN	-1.01276	4.43383e-05	PPME1
ELFN1_HUMAN	1.36256	5.02405e-06	ELFN1		RIR2_HUMAN	1.37495	4.45001e-05	RRM2
CAF1B_HUMAN	1.34938	1.14643e-07	CHAF1B		PDIA5_HUMAN	-1.04019	4.52509e-05	PDIA5
DOK1_HUMAN	1.34778	7.92972e-06	DOK1		IRX2_HUMAN	1.46262	4.59606e-05	IRX2
ALKB2_HUMAN	1.34559	3.56503e-06	ALKBH2		DEST_HUMAN	-1.18061	4.59606e-05	DSTN
LEF1_HUMAN	1.34106	1.46754e-06	LEF1		MOT4_HUMAN	1.23054	4.63252e-05	SLC16A3
UBE2T_HUMAN	1.33712	2.35294e-06	UBE2T		AK1C1_HUMAN	-1.7825	4.66186e-05	AKR1C1
CCND1_HUMAN	1.33554	0.0164519	CCND1		DDAH1_HUMAN	-1.36553	4.73804e-05	DDAH1
SSNA1_HUMAN	1.33276	1.1794e-05	SSNA1		K1C18_HUMAN	-1.46992	5.11821e-05	KRT18
BLM_HUMAN	1.33048	3.82483e-05	BLM		PEAK1_HUMAN	-1.19313	5.14845e-05	PEAK1
ATAD5_HUMAN	1.32737	9.86922e-08	ATAD5		CADH2_HUMAN	-1.12233	5.17774e-05	CDH2
SKP2_HUMAN	1.32527	3.8883e-07	SKP2		UBE2T_HUMAN	1.25782	5.25362e-05	UBE2T
RYBP_HUMAN	1.32508	0.00105824	RYBP		CKS1_HUMAN	1.12218	5.34713e-05	CKS1B
CAH12_HUMAN	1.31577	9.20579e-09	CA12		KIF11_HUMAN	1.20247	5.39436e-05	KIF11
NUSAP_HUMAN	1.31086	1.92358e-06	NUSAP1		ORC6_HUMAN	1.15739	5.44219e-05	ORC6
R51A1_HUMAN	1.30735	0.00663505	RAD51AP1		CND1_HUMAN	1.04382	5.48857e-05	NCAPD2
AF10_HUMAN	1.3039	0.000371229	MLLT10		DPOE1_HUMAN	1.15572	5.84154e-05	POLE
CNTFR_HUMAN	1.30383	0.00256133	CNTFR		NUP50_HUMAN	1.01693	6.05296e-05	NUP50
RAB3A_HUMAN	1.3004	7.74893e-07	RAB3A		IMA1_HUMAN	1.36978	6.09832e-05	KPNA2
FOXC2_HUMAN	1.28719	6.14556e-05	FOXC2		REXO1_HUMAN	1.375	6.18101e-05	REXO1
KI20A_HUMAN	1.28062	3.82919e-08	KIF20A		ACY1_HUMAN	-1.26578	6.18554e-05	ACY1
TCEA3_HUMAN	1.27489	4.75566e-07	TCEA3		HELLS_HUMAN	1.14301	6.35534e-05	HELLS
THMS2_HUMAN	1.27091	0.00765552	THEMIS2		TLE4_HUMAN	-1.04282	6.40393e-05	TLE4
CNDD3_HUMAN	1.27026	2.82146e-07	NCAPD3		COQA1_HUMAN	-1.34545	6.73492e-05	COL26A1
CONA1_HUMAN	1.26936	0.000708643	COL23A1		COL12_HUMAN	-2.37558	6.80376e-05	COLEC12
ORC6_HUMAN	1.26428	1.49886e-06	ORC6		PAF15_HUMAN	2.72012	7.00403e-05	PCLAF
DPOE2_HUMAN	1.2628	1.8305e-06	POLE2		ARL15_HUMAN	-1.12659	7.45249e-05	ARL15
SKA1_HUMAN	1.25541	5.52523e-05	SKA1		MYLK_HUMAN	-1.65778	7.49199e-05	MYLK
TYSY_HUMAN	1.24729	3.9829e-08	TYMS		TYSY_HUMAN	1.69146	7.80996e-05	TYMS
DPOLA_HUMAN	1.24513	1.1969e-08	POLA1		AURKA_HUMAN	1.09244	7.88943e-05	AURKA
KS6A5_HUMAN	1.24141	2.68389e-08	RPS6KA5		RIR1_HUMAN	1.03084	8.74011e-05	RRM1
RAD51_HUMAN	1.23501	0.00040534	RAD51		DMD_HUMAN	-1.39706	9.56063e-05	DMD
LN28A_HUMAN	1.2349	5.21456e-07	LIN28A		KIF2C_HUMAN	1.06491	0.000101023	KIF2C
DLX2_HUMAN__DLX5_HUMAN	1.23383	5.42067e-05			KI20A_HUMAN	1.16606	0.000104827	KIF20A
PRI1_HUMAN	1.22939	1.26095e-07	PRIM1		OFUT2_HUMAN	-1.07566	0.000108277	POFUT2
KDM2B_HUMAN	1.22665	4.65168e-06	KDM2B		BUB1B_HUMAN	1.0025	0.000111668	BUB1B
UHRF1_HUMAN	1.22194	7.57344e-07	UHRF1		K2C8_HUMAN	-1.4591	0.000111715	KRT8
PRI2_HUMAN	1.22119	3.73983e-07	PRIM2		ZN423_HUMAN	1.66069	0.000115434	ZNF423
KIF11_HUMAN	1.22048	3.98608e-09	KIF11		TGFI1_HUMAN	-1.39859	0.000115655	TGFB1I1
RGAP1_HUMAN	1.21541	8.30566e-06	RACGAP1		PDLI7_HUMAN	-1.03906	0.000126664	PDLIM7
MCM5_HUMAN	1.21492	3.43237e-08	MCM5		RRAS_HUMAN	-1.0614	0.000130069	RRAS
PELI2_HUMAN	1.21269	3.74708e-05	PELI2		VASP_HUMAN	-1.18561	0.00013143	VASP
KDM6B_HUMAN	1.2114	2.50173e-06	KDM6B		MVP_HUMAN	-1.60258	0.0001322	MVP
CTF8_HUMAN	1.21083	0.000245183	CHTF8		PSME1_HUMAN	-1.01559	0.000133058	PSME1
WDR62_HUMAN	1.19829	1.12031e-07	WDR62		WDR76_HUMAN	1.3118	0.000139153	WDR76
EPHA1_HUMAN	1.19472	1.03313e-06	EPHA1		PLK1_HUMAN	1.20042	0.000140355	PLK1
SKA3_HUMAN	1.19015	0.000271945	SKA3		LOXL2_HUMAN	-1.73385	0.000154351	LOXL2
KIF22_HUMAN	1.18727	2.07684e-09	KIF22		PRI2_HUMAN	1.05392	0.00015624	PRIM2
AURKA_HUMAN	1.18504	3.73983e-07	AURKA		CBPA4_HUMAN	-12.63	0.000157938	CPA4
TENX_HUMAN	1.17746	9.70332e-05	TNXB		UBIA1_HUMAN	1.218	0.000159236	UBIAD1
UBE2C_HUMAN	1.16892	2.6495e-05	UBE2C		GWL_HUMAN	1.34548	0.000159236	MASTL
FIGL1_HUMAN	1.16386	7.35438e-08	FIGNL1		OCLN_HUMAN	-1.03599	0.000160047	OCLN
SMC4_HUMAN	1.16224	1.04358e-08	SMC4		CNDD3_HUMAN	1.11488	0.000160313	NCAPD3
DPOE1_HUMAN	1.16213	6.34236e-09	POLE		MALD1_HUMAN	-1.0883	0.000168526	MARVELD1
CENPI_HUMAN	1.15711	2.14522e-06	CENPI		MFGM_HUMAN	-1.52149	0.00016993	MFGE8
NDRG1_HUMAN	1.15616	5.29907e-06	NDRG1		PPBT_HUMAN	1.17086	0.000172906	ALPL
ASPM_HUMAN	1.15481	1.31282e-08	ASPM		NAC1_HUMAN	-1.93677	0.000175546	SLC8A1
TOPK_HUMAN	1.15454	1.42392e-07	PBK		TFAP4_HUMAN	1.45256	0.00019886	TFAP4
RA51C_HUMAN	1.15279	2.80245e-05	RAD51C		PPR1B_HUMAN	1.61626	0.00020843	PPP1R1B
ZN691_HUMAN	1.14741	0.000590845	ZNF691		TBA1A_HUMAN	-1.59112	0.000211755	TUBA1A
FIBG_HUMAN	1.14654	0.00445396	FGG		TPP1_HUMAN	-1.08364	0.000214659	TPP1
ARHG9_HUMAN	1.14624	0.00348293	ARHGEF9		SIX3_HUMAN	1.26481	0.000231652	SIX3
PRKX_HUMAN	1.14317	0.000221923	PRKX		PRRX1_HUMAN	1.72806	0.000232093	PRRX1
HMMR_HUMAN	1.13817	1.71562e-05	HMMR		PRI1_HUMAN	1.20559	0.000240147	PRIM1
KCC2A_HUMAN	1.13488	1.19806e-06	CAMK2A		HBEGF_HUMAN	-1.44789	0.000249001	HBEGF
CDCA7_HUMAN	1.13472	4.19641e-06	CDCA7		NFAC1_HUMAN	1.12727	0.000252061	NFATC1
TMCC3_HUMAN	1.13102	7.77847e-06	TMCC3		RFTN1_HUMAN	-1.46545	0.0002754	RFTN1
TT39B_HUMAN	1.12554	1.61936e-06	TTC39B		CDC20_HUMAN	1.39909	0.000276383	CDC20
MCM4_HUMAN	1.12195	1.35333e-08	MCM4		SH3L1_HUMAN	-1.0615	0.000315357	SH3BGRL
MCM6_HUMAN	1.1194	3.90793e-10	MCM6		ACADS_HUMAN	-1.17676	0.000322225	ACADS
MOT8_HUMAN	1.1181	0.000309505	SLC16A2		ASF1B_HUMAN	1.11781	0.000326549	ASF1B
KAD6_HUMAN	1.11423	8.90859e-08	AK6		EFHD1_HUMAN	1.10803	0.000347654	EFHD1
FIBB_HUMAN	1.1126	0.00141688	FGB		KDM2B_HUMAN	1.16696	0.000352486	KDM2B
KITH_HUMAN	1.11219	1.12214e-06	TK1		LARP4_HUMAN	1.17387	0.00037852	LARP4
MCM7_HUMAN	1.11013	4.64982e-09	MCM7		DTL_HUMAN	1.06266	0.000379614	DTL
SAMD1_HUMAN	1.10545	2.65409e-07	SAMD1		NEUG_HUMAN	1.66723	0.000382477	NRGN
RGS12_HUMAN	1.10444	1.06159e-06	RGS12		MEST_HUMAN	-1.16636	0.000413646	MEST
NAC2_HUMAN	1.10076	2.72172e-07	SLC8A2		IFT27_HUMAN	-1.1377	0.000415199	IFT27
SMUF2_HUMAN	1.09987	6.78387e-07	SMURF2		PLCD3_HUMAN	-1.21798	0.000434148	PLCD3
PLD6_HUMAN	1.09922	1.07736e-06	PLD6		JARD2_HUMAN	1.18702	0.00048841	JARID2
S19A1_HUMAN	1.09588	2.20482e-06	SLC19A1		STON1_HUMAN	1.07642	0.000512006	STON1
MCM3_HUMAN	1.09568	7.86938e-09	MCM3		CD123_HUMAN	1.1023	0.000528797	CDC123
RIR1_HUMAN	1.09205	8.34785e-08	RRM1		ATAD5_HUMAN	1.26916	0.000537838	ATAD5
SPAG5_HUMAN	1.08924	4.67286e-06	SPAG5		KCNN4_HUMAN	1.649	0.000561939	KCNN4
SMC2_HUMAN	1.08708	5.55515e-08	SMC2		FBLI1_HUMAN	-1.02022	0.000637183	FBLIM1
DPOA2_HUMAN	1.08635	1.27642e-05	POLA2		S4A4_HUMAN	-9.53491	0.000647248	SLC4A4
DNLI1_HUMAN	1.08594	6.35153e-07	LIG1		S10A6_HUMAN	-1.20334	0.000652482	S100A6
CAC1C_HUMAN	1.07995	0.000847636	CACNA1C		GEMI_HUMAN	1.35477	0.000655159	GMNN
VAV2_HUMAN	1.07993	1.09495e-08	VAV2		CH3L1_HUMAN	9.01709	0.000831421	CHI3L1
CND2_HUMAN	1.07484	7.26555e-08	NCAPH		SNP25_HUMAN	1.11501	0.000883362	SNAP25
TOP2A_HUMAN	1.07456	9.9747e-09	TOP2A		IRX4_HUMAN	1.80428	0.000888329	IRX4
CTSL2_HUMAN	1.07403	1.02858e-07	CTDSPL2		HMMR_HUMAN	1.8547	0.000907579	HMMR
EXO1_HUMAN	1.07388	0.000346153	EXO1		TLE5_HUMAN	1.01038	0.0009997	TLE5
CRBG1_HUMAN	1.07107	8.30243e-07	CRYBG1		MXRA7_HUMAN	-1.0206	0.00108634	MXRA7
F124A_HUMAN	1.06412	0.00625674	FAM124A		ECT2_HUMAN	1.0698	0.00114398	ECT2
SAS6_HUMAN	1.06353	0.000191753	SASS6		ABCBB_HUMAN	-9.60868	0.00123748	ABCB11
KCD12_HUMAN	1.06072	1.462e-07	KCTD12		ABCC9_HUMAN	-9.2907	0.0013348	ABCC9
CEIP2_HUMAN	1.0581	1.70989e-08	CEMIP2		EPHB3_HUMAN	9.95622	0.00138949	EPHB3
MCM2_HUMAN	1.05622	8.22606e-08	MCM2		APOA1_HUMAN	1.6419	0.00143105	APOA1
GRIN1_HUMAN	1.05457	3.72889e-05	GPRIN1		DPOA2_HUMAN	1.02942	0.00143182	POLA2
BOREA_HUMAN	1.05361	5.54122e-06	CDCA8		D19L1_HUMAN	1.02915	0.00146383	DPY19L1
ITPR1_HUMAN	1.05124	3.56652e-05	ITPR1		LYOX_HUMAN	-8.98641	0.00160969	LOX
CENPJ_HUMAN	1.05055	0.000102597	CENPJ		TSPO_HUMAN	-1.01201	0.00173988	TSPO
RA54B_HUMAN	1.04396	3.43401e-06	RAD54B		SMOC1_HUMAN	8.77214	0.00183529	SMOC1
PINX1_HUMAN	1.04261	2.98224e-05	PINX1		MGP_HUMAN	-2.0567	0.00185666	MGP
MMP12_HUMAN	1.03906	0.000361359	MMP12		FANCG_HUMAN	8.09173	0.00191125	FANCG
AURKB_HUMAN	1.03803	2.28255e-08	AURKB		S10AB_HUMAN	-1.27812	0.0020649	S100A11
LOX5_HUMAN	1.03632	1.22065e-05	ALOX5		GGT5_HUMAN	-8.89952	0.0020649	GGT5
SATB1_HUMAN	1.03567	0.000796031	SATB1		HIPL2_HUMAN	1.24495	0.00206942	HHIPL2
PCNA_HUMAN	1.03509	2.21353e-07	PCNA		SH2D3_HUMAN	-9.30955	0.00220377	SH2D3C
FACD2_HUMAN	1.03479	1.09167e-06	FANCD2		ESPL1_HUMAN	1.23759	0.00223446	ESPL1
CDCA5_HUMAN	1.03025	6.64464e-05	CDCA5		NEUM_HUMAN	-1.16259	0.00227378	GAP43
IKZF3_HUMAN	1.02701	0.000743248	IKZF3		PRS23_HUMAN	-7.73773	0.00255133	PRSS23
HGNAT_HUMAN	1.02277	6.01329e-06	HGSNAT		SEM3A_HUMAN	-7.87195	0.00259622	SEMA3A
ASC_HUMAN	1.02094	4.95753e-05	PYCARD		SUSD2_HUMAN	-8.7363	0.00265074	SUSD2
CND1_HUMAN	1.02016	4.86138e-07	NCAPD2		ACTH_HUMAN	-1.38562	0.00265502	ACTG2
ERC6L_HUMAN	1.01763	2.02928e-07	ERCC6L		LMOD1_HUMAN	-8.76457	0.00266622	LMOD1
FOXJ3_HUMAN	1.01576	0.00261866	FOXJ3		CNTN5_HUMAN	-7.82904	0.0026844	CNTN5
ATAD2_HUMAN	1.01575	9.03122e-08	ATAD2		TPSN_HUMAN	-1.03121	0.00274518	TAPBP
KIFC1_HUMAN	1.01339	7.2309e-06	KIFC1		SSR3_HUMAN	9.17756	0.00280484	SSTR3
SEPT4_HUMAN	1.01259	0.00727331	SEPTIN4		CCNB2_HUMAN	1.01825	0.00281891	CCNB2
HELLS_HUMAN	1.01195	2.05062e-06	HELLS		ZFHX2_HUMAN	7.88747	0.00283766	ZFHX2
MP2K6_HUMAN	1.01039	3.08783e-07	MAP2K6		CLMN_HUMAN	8.23029	0.00286192	CLMN
BIN1_HUMAN	1.00917	3.48529e-06	BIN1		IL3RA_HUMAN	9.783	0.00294736	IL3RA
ZWINT_HUMAN	1.00855	1.60079e-05	ZWINT		F124A_HUMAN	8.54743	0.00299873	FAM124A
MELK_HUMAN	1.00344	3.10127e-05	MELK		CA159_HUMAN	8.74348	0.0031171	C1orf159
RFC5_HUMAN	1.00138	5.15088e-08	RFC5		CBLB_HUMAN	-8.92472	0.00317162	CBLB
NUF2_HUMAN	1.00105	3.67319e-06	NUF2		CAHM2_HUMAN	8.95995	0.00321754	CALHM2
LGAT1_HUMAN	-1.00054	2.6895e-07	LPGAT1		FGF13_HUMAN	8.94218	0.00337307	FGF13
CSDC2_HUMAN	-1.00171	0.000628905	CSDC2		INAM2_HUMAN	-7.79332	0.00338408	INAFM2
SHC1_HUMAN	-1.00332	9.87479e-07	SHC1		ONEC3_HUMAN	8.82539	0.00339719	ONECUT3
PISD_HUMAN	-1.0041	2.59783e-05	PISD		VCAM1_HUMAN	-1.44564	0.00348646	VCAM1
5NTC_HUMAN	-1.00485	1.93032e-06	NT5C2		PDZD4_HUMAN	8.60058	0.00357965	PDZD4
CTNB1_HUMAN	-1.00546	8.53064e-08	CTNNB1		CAR11_HUMAN	8.60871	0.0037018	CARD11
ANKH_HUMAN	-1.00662	2.19477e-07	ANKH		CEBPB_HUMAN	1.0338	0.00374354	CEBPB
BCAM_HUMAN	-1.00805	2.42678e-06	BCAM		CRLF1_HUMAN	8.86241	0.00374354	CRLF1
KHNYN_HUMAN	-1.01164	5.73787e-07	KHNYN		I17RD_HUMAN	8.41219	0.00380673	IL17RD
COCA1_HUMAN	-1.01181	0.012213	COL12A1		OVOL2_HUMAN	7.80441	0.00388384	OVOL2
NFKB2_HUMAN	-1.0128	3.05303e-06	NFKB2		CHRD_HUMAN	8.45355	0.00413437	CHRD
GLGB_HUMAN	-1.01358	5.98385e-08	GBE1		BRCA2_HUMAN	7.66324	0.00415645	BRCA2
ZCCHV_HUMAN	-1.01432	0.0100743	ZC3HAV1		5NTD_HUMAN	-7.84879	0.00439683	NT5E
TTC9A_HUMAN	-1.02142	0.0159812	TTC9		SLIT3_HUMAN	-7.50865	0.00497257	SLIT3
HS2ST_HUMAN	-1.02241	1.35784e-07	HS2ST1		RND3_HUMAN	-7.34067	0.00502582	RND3
TGFB1_HUMAN	-1.02408	2.4848e-05	TGFB1		ATS16_HUMAN	-8.55735	0.00503662	ADAMTS16
AKAP5_HUMAN	-1.02531	3.48766e-07	AKAP5		PLS4_HUMAN	-6.25514	0.00507788	PLSCR4
ACDSB_HUMAN	-1.02659	0.00071799	ACADSB		RHG18_HUMAN	-7.47748	0.0051222	ARHGAP18
TIMP1_HUMAN	-1.02939	0.00574785	TIMP1		IFM2_HUMAN	-6.227	0.00515583	IFITM2
TENS3_HUMAN	-1.0316	8.9095e-07	TNS3		PSB9_HUMAN	-7.4792	0.00580467	PSMB9
TLE1_HUMAN	-1.03164	0.000132063	TLE1		UPAR_HUMAN	7.697	0.00630223	PLAUR
CO6A2_HUMAN	-1.03467	1.75293e-06	COL6A2		FABPH_HUMAN	-6.75624	0.00633317	FABP3
SYUA_HUMAN	-1.03603	2.2817e-05	SNCA		CBX6_HUMAN	-7.13266	0.00646515	CBX6
ANXA3_HUMAN	-1.03605	3.66557e-08	ANXA3		FURIN_HUMAN	-7.38861	0.00657648	FURIN
PPR18_HUMAN	-1.03643	1.84778e-07	PPP1R18		JAG1_HUMAN	-6.97733	0.00735156	JAG1
CRGB_HUMAN	-1.03818	1.92657e-07	CRYGB		GALT4_HUMAN	7.95384	0.00743749	GALNT4
SPIT1_HUMAN	-1.03894	0.000146496	SPINT1		AT8B1_HUMAN	-6.49754	0.00805986	ATP8B1
MARE2_HUMAN	-1.04047	6.37455e-08	MAPRE2		ITPR2_HUMAN	-6.26281	0.00813452	ITPR2
CAP2_HUMAN	-1.04896	4.48785e-07	CAP2		AL4A1_HUMAN	-6.66813	0.00813452	ALDH4A1
SYNJ2_HUMAN	-1.05861	1.59899e-09	SYNJ2		FRM4A_HUMAN	-6.17124	0.00824194	FRMD4A
PLOD2_HUMAN	-1.05864	1.24774e-07	PLOD2		MERL_HUMAN	-7.14087	0.00829225	NF2
TAGL2_HUMAN	-1.05963	2.67453e-05	TAGLN2		CRBG1_HUMAN	6.17234	0.0083391	CRYBG1
HSPB1_HUMAN	-1.06148	5.24156e-05	HSPB1		DPTOR_HUMAN	-6.43533	0.00838897	DEPTOR
IQGA2_HUMAN	-1.06378	1.20738e-07	IQGAP2		GPC5B_HUMAN	-7.58027	0.00846568	GPRC5B
FETUA_HUMAN	-1.06804	0.00252123	AHSG		GSTT1_HUMAN	-5.87092	0.00888915	GSTT1
EGFR_HUMAN	-1.06818	6.28075e-07	EGFR		EFNB1_HUMAN	1.27583	0.0090125	EFNB1
STAT3_HUMAN	-1.06823	1.34151e-08	STAT3		S10A4_HUMAN	-6.84618	0.0091277	S100A4
4F2_HUMAN	-1.07039	2.93143e-07	SLC3A2		FHIT_HUMAN	-7.62275	0.00913343	FHIT
FDFT_HUMAN	-1.071	1.71513e-08	FDFT1		PSB8_HUMAN	-6.35756	0.00915536	PSMB8
TRI18_HUMAN	-1.0801	3.08415e-05	MID1		TYRO3_HUMAN	6.37194	0.00924196	TYRO3
PAXI_HUMAN	-1.08695	3.38132e-06	PXN		NB5R2_HUMAN	-7.17695	0.00939593	CYB5R2
ISOC1_HUMAN	-1.0905	1.19806e-06	ISOC1		ABCA3_HUMAN	-6.06235	0.00940547	ABCA3
IPRI_HUMAN	-1.09096	1.77744e-05	ITPRIP		PTPRJ_HUMAN	-6.35273	0.0103718	PTPRJ
LEG3_HUMAN	-1.09131	0.000628773	LGALS3		SPON2_HUMAN	7.15244	0.0109196	SPON2
DUS3_HUMAN	-1.09246	9.88052e-08	DUSP3		DEN2A_HUMAN	-6.87953	0.01102	DENND2A
RASF2_HUMAN	-1.09505	1.40726e-07	RASSF2		TM231_HUMAN	-6.44457	0.0113052	TMEM231
TPM1_HUMAN	-1.09505	7.77096e-05	TPM1		SLIK2_HUMAN	6.51222	0.0113715	SLITRK2
IKKB_HUMAN	-1.09614	1.26095e-07	IKBKB		PPCEL_HUMAN	-1.39326	0.0117853	PREPL
UB2E3_HUMAN	-1.09691	0.000271745	UBE2E3		CNKR3_HUMAN	-5.53812	0.0120007	CNKSR3
ID4_HUMAN	-1.09718	0.00064753	ID4		TTK_HUMAN	1.49288	0.0123792	TTK
DSG2_HUMAN	-1.09776	4.48785e-07	DSG2		TRPC4_HUMAN	-5.24921	0.0125996	TRPC4
CQ10B_HUMAN	-1.09931	0.000319982	COQ10B		IGF1R_HUMAN	-7.17548	0.0126843	IGF1R
MSMO1_HUMAN	-1.10655	7.33743e-07	MSMO1		S22AN_HUMAN	1.21342	0.0128272	SLC22A23
SC24D_HUMAN	-1.10665	1.45392e-07	SEC24D		BI2L2_HUMAN	8.36556	0.0128728	BAIAP2L2
CSRP1_HUMAN	-1.10681	7.39366e-09	CSRP1		CCYL1_HUMAN	-5.99189	0.0132426	CCNYL1
PNPH_HUMAN	-1.10776	1.12444e-06	PNP		PLXA4_HUMAN	6.71392	0.0136212	PLXNA4
PKHG3_HUMAN	-1.1086	2.46296e-07	PLEKHG3		MYPT2_HUMAN	-1.17493	0.0146279	PPP1R12B
KTN1_HUMAN	-1.10861	1.38361e-08	KTN1		PSB10_HUMAN	-5.56435	0.0147246	PSMB10
AK1C1_HUMAN	-1.10874	0.000593805	AKR1C1		DYHC2_HUMAN	-5.17441	0.0147265	DYNC2H1
CTNL1_HUMAN	-1.12488	2.1747e-07	CTNNAL1		BASP1_HUMAN	1.03053	0.0147983	BASP1
RCN1_HUMAN	-1.1251	7.5181e-06	RCN1		STK10_HUMAN	-6.45117	0.0148921	STK10
AP3S2_HUMAN	-1.12636	0.000128927	AP3S2		DEN5B_HUMAN	-5.48188	0.0154286	DENND5B
ERMP1_HUMAN	-1.13224	1.44273e-08	ERMP1		SMOC2_HUMAN	-6.20927	0.0159277	SMOC2
HLAC_HUMAN	-1.13248	6.14792e-07	HLA-C		EGLN_HUMAN	-5.96018	0.016288	ENG
CHD3_HUMAN	-1.13264	1.34463e-08	CHD3		PLS3_HUMAN	-1.23015	0.0170958	PLSCR3
SH3L3_HUMAN	-1.13324	5.0809e-05	SH3BGRL3		TPRGL_HUMAN	-6.48154	0.0171702	TPRG1L
ICAL_HUMAN	-1.13792	7.66859e-06	CAST		VGFR2_HUMAN	6.27496	0.0172733	KDR
CTNA1_HUMAN	-1.13955	4.65362e-08	CTNNA1		PMYT1_HUMAN	1.26076	0.0174765	PKMYT1
MANBA_HUMAN	-1.14219	1.81018e-07	MANBA		DC2L1_HUMAN	-5.58695	0.0176218	DYNC2LI1
ARHGG_HUMAN	-1.14688	9.45706e-09	ARHGEF16		P33MX_HUMAN	-5.43619	0.0176308	KIAA1191
SPON1_HUMAN	-1.14717	0.00241267	SPON1		MI4GD_HUMAN	-5.27652	0.0179135	MIF4GD
MROH1_HUMAN	-1.1491	7.87171e-07	MROH1		RBL2_HUMAN	-5.59393	0.0180443	RBL2
OPTN_HUMAN	-1.15332	5.1612e-08	OPTN		ZN724_HUMAN	5.74174	0.0180783	ZNF724
HABP4_HUMAN	-1.16342	0.002162	HABP4		UB2L6_HUMAN	-6.38662	0.0182707	UBE2L6
FPRP_HUMAN	-1.16418	9.56511e-07	PTGFRN		PHF19_HUMAN	7.37126	0.0185148	PHF19
FZD6_HUMAN	-1.16804	8.95312e-05	FZD6		PRLD1_HUMAN	5.50895	0.0187548	PRELID1
RHPN2_HUMAN	-1.16984	3.04285e-07	RHPN2		IPKB_HUMAN	1.16631	0.0188635	PKIB
HSP72_HUMAN	-1.17223	4.16433e-09	HSPA2		GA2L3_HUMAN	5.99811	0.0189375	GAS2L3
RHOC_HUMAN	-1.17475	5.28654e-05	RHOC		OSCP1_HUMAN	-5.03923	0.0189904	OSCP1
P4HTM_HUMAN	-1.17556	4.93102e-05	P4HTM		SAHH3_HUMAN	-5.9028	0.0191442	AHCYL2
UBE2H_HUMAN	-1.17663	8.95799e-07	UBE2H		DNSL1_HUMAN	-5.54871	0.019227	DNASE1L1
SELH_HUMAN	-1.17891	1.05713e-05	SELENOH		KCNJ8_HUMAN	-6.93289	0.0193694	KCNJ8
L2GL2_HUMAN	-1.18127	3.04285e-07	LLGL2		DOK2_HUMAN	6.87367	0.0195778	DOK2
LAT1_HUMAN	-1.1814	1.11424e-05	SLC7A5		ZN669_HUMAN	6.65211	0.019608	ZNF669
AGRL2_HUMAN	-1.18166	0.000260228	ADGRL2		WSB2_HUMAN	5.79298	0.0196798	WSB2
NRCAM_HUMAN	-1.18301	0.000295556	NRCAM		PCD10_HUMAN	-6.23361	0.0196798	PCDH10
KAD3_HUMAN	-1.18594	3.05303e-06	AK3		SC61G_HUMAN	5.60477	0.0197536	SEC61G
DHCR7_HUMAN	-1.19226	4.94954e-09	DHCR7		MB12B_HUMAN	-5.39274	0.0197736	MVB12B
ADA_HUMAN	-1.19588	2.39729e-07	ADA		ZBED6_HUMAN	-5.72984	0.0199181	ZBED6
DAG1_HUMAN	-1.19656	0.0449264	DAG1		BAIP3_HUMAN	7.06857	0.0200039	BAIAP3
ARMC9_HUMAN	-1.20393	1.35061e-09	ARMC9		IN35_HUMAN	-7.08964	0.0200508	IFI35
ZO1_HUMAN	-1.20979	1.17498e-07	TJP1		TISD_HUMAN	-4.73818	0.0204678	ZFP36L2
SEPT2_HUMAN	-1.21014	1.02034e-06	SEPTIN2		SAS6_HUMAN	6.74362	0.0210868	SASS6
FND3B_HUMAN	-1.21702	1.65779e-07	FNDC3B		ZN568_HUMAN	-7.17421	0.0210968	ZNF568
AT1B1_HUMAN	-1.21738	1.64335e-06	ATP1B1		ATCAY_HUMAN	6.90941	0.0211565	ATCAY
TT39A_HUMAN	-1.21784	7.30267e-07	TTC39A		TPA_HUMAN	-4.85002	0.0212672	PLAT
GSH1_HUMAN	-1.21833	2.42164e-09	GCLC		F168A_HUMAN	-5.84063	0.0212908	FAM168A
NCOA7_HUMAN	-1.21917	0.000593805	NCOA7		PTTG1_HUMAN__PTTG2_HUMAN	7.18871	0.0214458
CASP3_HUMAN	-1.22123	9.06324e-06	CASP3		PDYN_HUMAN	7.28727	0.0216279	PDYN
LIMA1_HUMAN	-1.22429	1.72155e-07	LIMA1		S39AD_HUMAN	-6.74045	0.0216893	SLC39A13
FA83H_HUMAN	-1.22465	1.72314e-06	FAM83H		4EBP1_HUMAN	-7.48535	0.0219711	EIF4EBP1
UGPA_HUMAN	-1.22655	4.30096e-08	UGP2		TULP3_HUMAN	-5.13633	0.0219728	TULP3
HS74L_HUMAN	-1.22703	3.67095e-08	HSPA4L		PTEN_HUMAN	-1.16376	0.0221974	PTEN
SREC2_HUMAN	-1.22983	3.50263e-06	SCARF2		UVRAG_HUMAN	-5.76166	0.0222544	UVRAG
FLNB_HUMAN	-1.23741	3.86031e-08	FLNB		TY3H_HUMAN	5.64406	0.0223113	TH
HPCL1_HUMAN	-1.23881	0.000168268	HPCAL1		RNF5_HUMAN	5.51314	0.0223681	RNF5
DYST_HUMAN	-1.24862	1.00253e-06	DST		NPHP4_HUMAN	6.44375	0.0228014	NPHP4
FBLI1_HUMAN	-1.25041	3.32975e-07	FBLIM1		LYN_HUMAN	-5.53159	0.0231316	LYN
AGRIN_HUMAN	-1.27042	2.2527e-08	AGRN		CATL1_HUMAN	-5.27512	0.0231316	CTSL
PLAK_HUMAN	-1.28401	7.3254e-07	JUP		EAA3_HUMAN	-6.81802	0.0233394	SLC1A1
MUC1_HUMAN	-1.2896	4.16745e-05	MUC1		DUS9_HUMAN	5.17078	0.0234797	DUSP9
ACADS_HUMAN	-1.29115	2.40822e-07	ACADS		PLCE1_HUMAN	-5.0353	0.0235216	PLCE1
MXRA7_HUMAN	-1.29405	0.000228059	MXRA7		KNL1_HUMAN	6.85089	0.0239425	KNL1
PCBP4_HUMAN	-1.29706	4.34875e-06	PCBP4		ATL2_HUMAN	7.72051	0.0244053	ADAMTSL2
CCD50_HUMAN	-1.29932	1.13059e-07	CCDC50		ARSJ_HUMAN	-6.51583	0.0246863	ARSJ
LIPB1_HUMAN	-1.30035	7.20548e-08	PPFIBP1		ATS15_HUMAN	-6.88212	0.0248947	ADAMTS15
SDCB1_HUMAN	-1.30984	1.29494e-05	SDCBP		ZC12A_HUMAN	-6.08661	0.0249454	ZC3H12A
ANXA5_HUMAN	-1.31016	3.65147e-06	ANXA5		CLK1_HUMAN	5.93947	0.0253425	CLK1
ABI2_HUMAN	-1.31679	2.46296e-07	ABI2		MKS3_HUMAN	-5.58166	0.0257446	TMEM67
PAWR_HUMAN	-1.31813	7.37558e-06	PAWR		OTUD3_HUMAN	-5.40901	0.0265881	OTUD3
S10AB_HUMAN	-1.31871	4.32978e-05	S100A11		GPX3_HUMAN	-1.02761	0.0268761	GPX3
TRADD_HUMAN	-1.32996	8.95799e-07	TRADD		KREM2_HUMAN	7.3918	0.027824	KREMEN2
NPC1_HUMAN	-1.33288	3.75064e-07	NPC1		FAN1_HUMAN	-7.10882	0.0280436	FAN1
ITPI2_HUMAN	-1.33312	0.0107673	ITPRID2		RPGP2_HUMAN	6.92188	0.0284452	RAP1GAP2
VTDB_HUMAN	-1.33366	0.00126985	GC		AGRB1_HUMAN	7.56833	0.028537	ADGRB1
STING_HUMAN	-1.33397	3.43911e-06	STING1		OXYR_HUMAN	-5.52886	0.0288771	OXTR
GLNA_HUMAN	-1.3362	2.48437e-08	GLUL		CNN1_HUMAN	-6.69814	0.0288862	CNN1
JUND_HUMAN	-1.3407	0.000336487	JUND		2A5B_HUMAN	-5.37394	0.0291698	PPP2R5B
K1C13_HUMAN	-1.34175	0.000271488	KRT13		SOBP_HUMAN	6.20517	0.0292028	SOBP
ITAV_HUMAN	-1.34531	2.37685e-09	ITGAV		LRAT2_HUMAN	-6.20664	0.0301519	LRATD2
AK1C2_HUMAN	-1.35253	0.00127769	AKR1C2		SOX18_HUMAN	6.995	0.0302619	SOX18
VAMP8_HUMAN	-1.35498	1.10322e-06	VAMP8		N4BP1_HUMAN	-5.34403	0.0308184	N4BP1
HMCS1_HUMAN	-1.35678	4.61541e-09	HMGCS1		PGBD5_HUMAN	1.08583	0.0309135	PGBD5
CNN3_HUMAN	-1.36185	2.28984e-07	CNN3		MEIS3_HUMAN	7.56572	0.0309402	MEIS3
GBG12_HUMAN	-1.36865	8.48916e-07	GNG12		GP176_HUMAN	-6.50502	0.0313114	GPR176
DSC2_HUMAN	-1.36891	1.49177e-05	DSC2		E41L1_HUMAN	-4.72977	0.0316965	EPB41L1
PRR36_HUMAN	-1.37452	9.81841e-05	PRR36		KI26B_HUMAN	5.60296	0.0318426	KIF26B
PRAF3_HUMAN	-1.37899	3.3462e-08	ARL6IP5		LCK_HUMAN	6.78486	0.0321304	LCK
RPGF2_HUMAN	-1.37966	2.22507e-08	RAPGEF2		PPA6_HUMAN	-6.53629	0.032292	ACP6
FHL3_HUMAN	-1.38826	6.84418e-05	FHL3		AHNK2_HUMAN	-7.57023	0.0323104	AHNAK2
AP1S3_HUMAN	-1.38972	1.3876e-05	AP1S3		GID4_HUMAN	-5.31828	0.0334332	GID4
CSRP2_HUMAN	-1.38994	1.60154e-08	CSRP2		ACK1_HUMAN	-6.2745	0.0334623	TNK2
EAA1_HUMAN	-1.39041	7.71278e-06	SLC1A3		AP1S3_HUMAN	-5.12396	0.0342553	AP1S3
RAC2_HUMAN	-1.39083	3.04256e-05	RAC2		SKI_HUMAN	6.13791	0.0345625	SKI
ASSY_HUMAN	-1.39666	0.00074328	ASS1		AGO4_HUMAN	-7.62753	0.0349006	AGO4
LAMB2_HUMAN	-1.39798	2.35745e-08	LAMB2		KAPCG_HUMAN	-5.71074	0.035598	PRKACG
MFGM_HUMAN	-1.40408	3.16958e-06	MFGE8		CADM4_HUMAN	-5.55119	0.0363872	CADM4
VASP_HUMAN	-1.40678	1.65776e-06	VASP		EID2_HUMAN	4.66388	0.037961	EID2
CSCL1_HUMAN	-1.42459	2.34364e-06	TMEM63A		M18BP_HUMAN	4.64211	0.037961	MIS18BP1
ENOB_HUMAN	-1.43113	4.5723e-05	ENO3		GALT6_HUMAN	4.44828	0.037961	GALNT6
PSME1_HUMAN	-1.43279	1.09167e-06	PSME1		LRFN1_HUMAN	3.99567	0.037961	LRFN1
SERC5_HUMAN	-1.43342	1.48707e-06	SERINC5		TAC2N_HUMAN	4.76654	0.0379679	TC2N
DAPK3_HUMAN	-1.43958	3.37079e-08	DAPK3		TSH2_HUMAN	4.77171	0.0379679	TSHZ2
ERAP2_HUMAN	-1.44467	3.43237e-08	ERAP2		FAM9B_HUMAN__FAM9C_HUMAN	-6.01684	0.0379679
S17A5_HUMAN	-1.45598	1.80543e-08	SLC17A5		MAGA3_HUMAN	4.64368	0.0379679	MAGEA3
GLYG_HUMAN	-1.45777	1.26455e-06	GYG1		TEX30_HUMAN	4.23322	0.0379679	TEX30
PCDH7_HUMAN	-1.46914	1.09357e-05	PCDH7		DCOR_HUMAN	4.59033	0.0379679	ODC1
UPAR_HUMAN	-1.47597	6.13501e-07	PLAUR		ERG24_HUMAN	-5.54624	0.0379679	TM7SF2
TGFI1_HUMAN	-1.48038	1.03375e-05	TGFB1I1		IL2RB_HUMAN	4.36695	0.0379679	IL2RB
TPD52_HUMAN	-1.48132	1.16204e-06	TPD52		GTR8_HUMAN	-4.51845	0.0379679	SLC2A8
PLSI_HUMAN	-1.4885	0.00364779	PLS1		BTBD1_HUMAN	3.5523	0.0379679	BTBD1
GSDMD_HUMAN	-1.49817	7.3135e-06	GSDMD		ZN581_HUMAN	4.77155	0.0380508	ZNF581
STEA3_HUMAN	-1.50336	6.49843e-05	STEAP3		ARMX4_HUMAN	4.49532	0.0380508	ARMCX4
COBL1_HUMAN	-1.50747	3.89077e-08	COBLL1		BMP7_HUMAN	4.1975	0.0380508	BMP7
TPM2_HUMAN	-1.50788	0.0168495	TPM2		TNR4_HUMAN	3.93321	0.0380817	TNFRSF4
GALT7_HUMAN	-1.51123	2.32559e-09	GALNT7		AMOT_HUMAN	4.78356	0.0380817	AMOT
FYCO1_HUMAN	-1.51628	1.60686e-05	FYCO1		C1QT7_HUMAN	4.5077	0.0380846	C1QTNF7
PIEZ1_HUMAN	-1.51694	5.5271e-06	PIEZO1		C2C4C_HUMAN	4.58171	0.0381076	C2CD4C
STX3_HUMAN	-1.52113	9.8973e-10	STX3		KCC1B_HUMAN	4.63386	0.0381292	PNCK
WLS_HUMAN	-1.52332	1.1969e-08	WLS		PRIPO_HUMAN	4.35652	0.0381357	PRIMPOL
PDLI4_HUMAN	-1.53325	1.69617e-07	PDLIM4		GALNS_HUMAN	-5.14692	0.0383978	GALNS
AMD_HUMAN	-1.53704	6.11908e-06	PAM		AK1C3_HUMAN	-6.17215	0.0387011	AKR1C3
MYO6_HUMAN	-1.54372	4.43777e-10	MYO6		MTCL1_HUMAN	-6.88236	0.0387428	MTCL1
COIA1_HUMAN	-1.54662	6.54588e-07	COL18A1		GEM_HUMAN	-5.53146	0.0389693	GEM
RRAS_HUMAN	-1.56248	1.20072e-07	RRAS		UBX2B_HUMAN	-5.08669	0.0390446	UBXN2B
PDLI1_HUMAN	-1.56455	1.13059e-07	PDLIM1		GATA4_HUMAN	4.24069	0.0390935	GATA4
MYORG_HUMAN	-1.57843	5.41481e-06	MYORG		PPM1H_HUMAN	-6.00739	0.0393971	PPM1H
PGM2L_HUMAN	-1.58044	8.60285e-10	PGM2L1		LRIG3_HUMAN	7.05237	0.0398932	LRIG3
ITA2_HUMAN	-1.58155	0.00102204	ITGA2		DNS2A_HUMAN	-8.15478	0.0404328	DNASE2
TUFT1_HUMAN	-1.59031	4.31058e-08	TUFT1		DCAF4_HUMAN	6.9043	0.0409417	DCAF4
FA92A_HUMAN	-1.59144	1.33889e-05	FAM92A		BDP1_HUMAN	6.3508	0.041765	BDP1
RIPR1_HUMAN	-1.5947	1.49863e-09	RIPOR1		SYNCI_HUMAN	-5.0342	0.0423177	SYNC
DNS2A_HUMAN	-1.59768	2.73727e-06	DNASE2		CGAT1_HUMAN	6.84601	0.042321	CSGALNACT1
CELF2_HUMAN	-1.60063	3.16975e-06	CELF2		LIFR_HUMAN	1.09205	0.0426566	LIFR
MYO1D_HUMAN	-1.60467	2.28049e-08	MYO1D		PCX3_HUMAN	-5.62896	0.0427482	PCNX3
GAPR1_HUMAN	-1.6118	5.69191e-05	GLIPR2		MZT2A_HUMAN	7.17393	0.0439581	MZT2A
RFIP1_HUMAN	-1.62201	3.15234e-08	RAB11FIP1		NECT3_HUMAN	-4.69707	0.0466813	NECTIN3
MBNL2_HUMAN	-1.62212	0.000131168	MBNL2
M21D2_HUMAN	-1.62583	1.34299e-05	MB21D2
CALD1_HUMAN	-1.63248	4.60571e-08	CALD1
NUAK2_HUMAN	-1.64562	7.28052e-05	NUAK2
TM1L2_HUMAN	-1.64993	1.58287e-08	TOM1L2
SYNPO_HUMAN	-1.6762	7.3817e-07	SYNPO
CGNL1_HUMAN	-1.68127	0.00402626	CGNL1
PDLI5_HUMAN	-1.70131	3.73983e-07	PDLIM5
SHRM3_HUMAN	-1.7073	5.9798e-05	SHROOM3
TM205_HUMAN	-1.71043	4.59553e-07	TMEM205
K1C19_HUMAN	-1.72339	7.48757e-08	KRT19
SPAG1_HUMAN	-1.73697	2.56265e-06	SPAG1
SHLB1_HUMAN	-1.74917	7.58878e-07	SH3GLB1
DTNA_HUMAN	-1.74922	1.80433e-09	DTNA
PLST_HUMAN	-1.7539	1.83429e-08	PLS3
SMAD3_HUMAN	-1.76447	1.87753e-06	SMAD3
ENC1_HUMAN	-1.76638	7.35438e-08	ENC1
CDK6_HUMAN	-1.77171	3.57956e-09	CDK6
RAB3B_HUMAN	-1.77192	0.00115255	RAB3B
CTHR1_HUMAN	-1.78643	1.87959e-06	CTHRC1
ANK1_HUMAN	-1.8068	5.59376e-09	ANK1
PBIP1_HUMAN	-1.81635	3.90485e-08	PBXIP1
ITA1_HUMAN	-1.83146	2.21275e-09	ITGA1
CADM1_HUMAN	-1.83953	2.24843e-07	CADM1
MYOF_HUMAN	-1.8437	1.52228e-09	MYOF
STA5B_HUMAN	-1.85034	2.92261e-07	STAT5B
LAMA5_HUMAN	-1.85821	3.0234e-08	LAMA5
S10A6_HUMAN	-1.86547	7.64007e-07	S100A6
ITA3_HUMAN	-1.8691	2.36441e-09	ITGA3
PKP2_HUMAN	-1.88609	4.97657e-10	PKP2
SI1L2_HUMAN	-1.896	5.61477e-08	SIPA1L2
DESP_HUMAN	-1.9087	7.19051e-09	DSP
TPSN_HUMAN	-1.91864	1.07195e-05	TAPBP
S35D2_HUMAN	-1.93375	1.37332e-05	SLC35D2
AHR_HUMAN	-1.94048	5.09482e-06	AHR
CADH2_HUMAN	-1.94706	2.37065e-09	CDH2
MICA2_HUMAN	-1.94934	8.67539e-08	MICAL2
DTX3L_HUMAN	-1.95575	0.000371717	DTX3L
DMD_HUMAN	-1.95913	2.11487e-07	DMD
TBA1A_HUMAN	-1.9747	0.00125678	TUBA1A
PRSS8_HUMAN	-1.97854	2.0449e-05	PRSS8
STOM_HUMAN	-1.98531	2.72252e-08	STOM
SNG2_HUMAN	-2.05371	1.26095e-07	SYNGR2
PDP1_HUMAN	-2.07799	1.6143e-08	PDP1
STBD1_HUMAN	-2.10005	6.42832e-05	STBD1
AKA12_HUMAN	-2.11916	1.51301e-09	AKAP12
RIPK2_HUMAN	-2.11966	1.42982e-07	RIPK2
K2C8_HUMAN	-2.20999	7.35438e-08	KRT8
FLNC_HUMAN	-2.29724	9.66948e-09	FLNC
RABP2_HUMAN	-2.32384	6.88356e-08	CRABP2
SCD5_HUMAN	-2.3348	1.13416e-08	SCD5
MA2A1_HUMAN	-2.35041	4.87192e-09	MAN2A1
EPHA2_HUMAN	-2.3605	1.64787e-10	EPHA2
SYNEM_HUMAN	-2.42067	1.87408e-09	SYNM
ANPRA_HUMAN	-2.4696	4.65968e-08	NPR1
ZO2_HUMAN	-2.50207	3.19387e-08	TJP2
ACTN4_HUMAN	-2.50331	1.26758e-11	ACTN4
ENOG_HUMAN	-2.54369	3.43237e-08	ENO2
CXA1_HUMAN	-2.7046	1.5975e-08	GJA1
GTR3_HUMAN	-2.72948	1.29078e-07	SLC2A3
FSTL1_HUMAN	-2.73156	5.55691e-09	FSTL1
CO4A2_HUMAN	-2.75817	8.44033e-11	COL4A2
SPRC_HUMAN	-2.82094	2.61164e-07	SPARC
ANXA1_HUMAN	-2.82448	5.75575e-11	ANXA1
EPIPL_HUMAN	-3.10874	1.39701e-09	EPPK1
CNN1_HUMAN	-3.11982	6.29381e-11	CNN1
RHG18_HUMAN	-3.15407	3.12166e-11	ARHGAP18
FIL1L_HUMAN	-3.19449	2.31754e-10	FILIP1L
CD166_HUMAN	-3.37304	1.98517e-09	ALCAM
MTAP2_HUMAN	-3.61663	8.60285e-10	MAP2
ICAM1_HUMAN	-3.70271	1.32917e-10	ICAM1
K1C17_HUMAN	-3.76059	0.000196419	KRT17
TAGL_HUMAN	-3.80112	2.37503e-09	TAGLN
K1C18_HUMAN	-3.80652	5.21702e-10	KRT18
TTYH1_HUMAN	-4.03511	0.0252166	TTYH1
BORG2_HUMAN	-4.17658	0.0468373	CDC42EP3
TXNIP_HUMAN	-4.30598	0.0355863	TXNIP
BAKOR_HUMAN	-4.46643	0.0308038	ATG14
LAD1_HUMAN	-4.51433	0.0159812	LAD1
S4A4_HUMAN	-4.51893	0.0408963	SLC4A4
AGRL3_HUMAN	-4.52433	0.0252942	ADGRL3
GT252_HUMAN	-4.58133	0.0471878	COLGALT2
SYN1_HUMAN	-4.6623	0.0482734	SYN1
TNR21_HUMAN	-4.69385	0.0494131	TNFRSF21
CCN2_HUMAN	-4.77467	0.0312019	CCN2
MDR1_HUMAN	-4.82263	0.0252309	ABCB1
DCLK2_HUMAN	-4.89932	0.0354749	DCLK2
PPA6_HUMAN	-4.90734	0.0124645	ACP6
CEGT_HUMAN	-4.91758	0.0459262	UGCG
SAM14_HUMAN	-4.93922	0.0473638	SAMD14
PRIO_HUMAN	-4.99771	0.0490815	PRNP
PRS23_HUMAN	-5.10957	0.0252736	PRSS23
K0100_HUMAN	-5.13335	0.0308154	KIAA0100
REEP2_HUMAN	-5.22163	0.0272649	REEP2
OCLN_HUMAN	-5.22411	0.023303	OCLN
ABCBB_HUMAN	-5.23649	0.0252343	ABCB11
FBX2_HUMAN	-5.25504	0.0316223	FBXO2
POTEF_HUMAN	-5.25662	0.0192876	POTEF
EPHX4_HUMAN	-5.37859	0.0077147	EPHX4
LHPL2_HUMAN	-5.39434	0.0411459	LHFPL2
AK1C3_HUMAN	-5.41991	0.0478508	AKR1C3
SAV1_HUMAN	-5.43776	0.0443297	SAV1
MALD3_HUMAN	-5.45263	0.0197898	MARVELD3
RUNX2_HUMAN	-5.51955	0.0194623	RUNX2
RHOQ_HUMAN	-5.52187	0.0147368	RHOQ
TBB4A_HUMAN	-5.53129	0.0447986	TUBB4A
TSN4_HUMAN	-5.54253	0.022669	TSPAN4
CPNE8_HUMAN	-5.55681	0.0387555	CPNE8
SDC2_HUMAN	-5.5606	0.0185075	SDC2
ITB3_HUMAN	-5.60116	0.0140904	ITGB3
RHG26_HUMAN	-5.63513	0.0258351	ARHGAP26
PSN2_HUMAN	-5.64485	0.0202053	PSEN2
IPKG_HUMAN	-5.64966	0.0395527	PKIG
NECT3_HUMAN	-5.65713	0.0215909	NECTIN3
ACTN2_HUMAN	-5.74153	0.0253238	ACTN2
TRI22_HUMAN	-5.76399	0.0485884	TRIM22
TMC4_HUMAN	-5.76523	0.0272063	TMC4
HERP1_HUMAN	-5.78395	0.0119081	HERPUD1
RASF9_HUMAN	-5.79506	0.0247699	RASSF9
PCD10_HUMAN	-5.84605	0.0103571	PCDH10
ZDH21_HUMAN	-5.91869	0.00716993	ZDHHC21
TM135_HUMAN	-5.92266	0.0193217	TMEM135
BTBDJ_HUMAN	-5.93045	0.0252379	BTBD19
MOG1_HUMAN	-5.94218	0.0128283	RANGRF
IFIT1_HUMAN	-6.01519	0.0422317	IFIT1
AT8B2_HUMAN	-6.02598	0.0163462	ATP8B2
BOC_HUMAN	-6.03201	0.0185846	BOC
NR3L1_HUMAN	-6.05552	0.0148017	NCR3LG1
RN145_HUMAN	-6.0633	0.0488864	RNF145
T131L_HUMAN	-6.07893	0.0258882	TMEM131L
MKNK2_HUMAN	-6.0829	0.0232234	MKNK2
RASA3_HUMAN	-6.1096	0.04428	RASA3
ERIC5_HUMAN	-6.19552	0.0125506	ERICH5
KV320_HUMAN__KVD20_HUMAN	-6.21135	0.0106826
RAB31_HUMAN	-6.25642	0.0126241	RAB31
MT21A_HUMAN	-6.27834	0.0244223	METTL21A
PRAG1_HUMAN	-6.32063	0.0342388	PRAG1
TPBG_HUMAN	-6.33708	0.0229244	TPBG
GCYB1_HUMAN	-6.34515	0.0206888	GUCY1B1
K1522_HUMAN	-6.35981	0.0418016	KIAA1522
PLPP1_HUMAN	-6.36195	0.0239122	PLPP1
KXDL1_HUMAN	-6.36721	0.00474049	KXD1
TNIP2_HUMAN	-6.38985	0.0107159	TNIP2
CAHM5_HUMAN	-6.40747	0.0363258	CALHM5
FRMD5_HUMAN	-6.42787	0.00334741	FRMD5
LIX1L_HUMAN	-6.47152	0.024862	LIX1L
MTCL1_HUMAN	-6.47226	0.029632	MTCL1
AINX_HUMAN	-6.50345	0.0276	INA
SYNCI_HUMAN	-6.5042	0.0119916	SYNC
LHX4_HUMAN	-6.51516	0.0301757	LHX4
FLIP1_HUMAN	-6.51764	0.0337632	FILIP1
UBP53_HUMAN	-6.5206	0.0112911	USP53
MFSD6_HUMAN	-6.57134	0.0218541	MFSD6
FA98C_HUMAN	-6.64096	0.00738416	FAM98C
GP176_HUMAN	-6.65289	0.0251199	GPR176
TM163_HUMAN	-6.68981	0.0185621	TMEM163
TTP_HUMAN	-6.69648	0.0100258	ZFP36
RPGP2_HUMAN	-6.71162	0.00905941	RAP1GAP2
SP100_HUMAN	-6.71825	0.0268234	SP100
BMR1B_HUMAN	-6.75778	0.0251596	BMPR1B
DSE_HUMAN	-6.76092	0.0210517	DSE
ABC3B_HUMAN	-6.7652	0.0253238	APOBEC3B
CLCN6_HUMAN	-6.79697	0.00807153	CLCN6
DUS22_HUMAN	-6.82706	0.0062178	DUSP22
COL12_HUMAN	-6.85482	0.0238873	COLEC12
DUS14_HUMAN	-6.86627	0.00278112	DUSP14
SYDE1_HUMAN	-6.88647	0.000647939	SYDE1
MMSA_HUMAN	-6.94939	0.00774126	ALDH6A1
RBL2_HUMAN	-6.96296	0.00244124	RBL2
PGDH_HUMAN	-6.9631	0.0120114	HPGD
DCA12_HUMAN	-6.97274	0.0097796	DCAF12
PLXD1_HUMAN	-6.97486	0.0105726	PLXND1
TSN9_HUMAN	-6.98411	0.00901613	TSPAN9
ITB8_HUMAN	-6.99736	0.00989002	ITGB8
SIK2_HUMAN	-7.00808	0.015921	SIK2
LARG2_HUMAN	-7.0223	0.00957112	LARGE2
TLCD4_HUMAN	-7.07171	0.000166286	TLCD4
UFO_HUMAN	-7.09292	0.0131298	AXL
EPS8_HUMAN	-7.09458	0.022669	EPS8
SYT11_HUMAN	-7.19135	0.0170013	SYT11
ADX_HUMAN	-7.21877	0.0123454	FDX1
LRP10_HUMAN	-7.22825	0.0140712	LRP10
IASPP_HUMAN	-7.2312	0.0102879	PPP1R13L
S10AG_HUMAN	-7.2327	0.00268952	S100A16
CAMP3_HUMAN	-7.26757	0.0169749	CAMSAP3
RAB3I_HUMAN	-7.30554	0.00791127	RAB3IP
NFAC1_HUMAN	-7.30843	0.0202706	NFATC1
SPY2_HUMAN	-7.31076	0.000734691	SPRY2
NHRF1_HUMAN	-7.32055	0.0440525	SLC9A3R1
TECT1_HUMAN	-7.33502	0.000503715	TCTN1
SNG3_HUMAN	-7.37827	0.0176951	SYNGR3
SPTN2_HUMAN	-7.57594	0.0208805	SPTBN2
PDE5A_HUMAN	-7.5791	0.00510536	PDE5A
PHLA2_HUMAN	-7.58083	0.00404402	PHLDA2
ASPH1_HUMAN	-7.6078	0.000351769	ASPHD1
MAGI2_HUMAN	-7.61056	0.00185172	MAGI2
SETD9_HUMAN	-7.68232	0.0014136	SETD9
ZC12A_HUMAN	-7.72618	0.00154386	ZC3H12A
CFLAR_HUMAN	-7.75084	0.000320253	CFLAR
PSB8_HUMAN	-7.76469	0.000272113	PSMB8
MUC18_HUMAN	-7.82753	0.023576	MCAM
CACO1_HUMAN	-7.83121	0.00134884	CALCOCO1
ABCC9_HUMAN	-7.85888	0.00951177	ABCC9
NEGR1_HUMAN	-7.88054	0.00167836	NEGR1
GAB1_HUMAN	-7.88492	0.00981804	GAB1
SHRM1_HUMAN	-7.89586	1.44974e-11	SHROOM1
ATF3_HUMAN	-7.926	0.00646216	ATF3
PSB10_HUMAN	-7.93275	0.000810025	PSMB10
DCNL4_HUMAN	-7.94992	0.0226059	DCUN1D4
PSB9_HUMAN	-7.98823	0.000995537	PSMB9
S1PR3_HUMAN	-8.0092	0.0235164	S1PR3
PLD1_HUMAN	-8.05068	4.97729e-09	PLD1
TDRKH_HUMAN	-8.0652	0.00161642	TDRKH
PKHA2_HUMAN	-8.09712	0.00176457	PLEKHA2
FOSL2_HUMAN	-8.12351	0.00242779	FOSL2
GP161_HUMAN	-8.14613	0.000701581	GPR161
GPC5C_HUMAN	-8.23928	0.000404897	GPRC5C
PKHN1_HUMAN	-8.25167	0.000644283	PLEKHN1
CDR2L_HUMAN	-8.25375	0.000953947	CDR2L
PARP9_HUMAN	-8.3341	0.00729816	PARP9
SPS2L_HUMAN	-8.34027	0.00323927	SPATS2L
STALP_HUMAN	-8.36096	0.000995537	STAMBPL1
UBTD1_HUMAN	-8.37673	0.000773611	UBTD1
BORG5_HUMAN	-8.38901	0.00303747	CDC42EP1
GPC1_HUMAN	-8.42037	0.000600795	GPC1
RFTN1_HUMAN	-8.4779	0.00820226	RFTN1
LTBP1_HUMAN	-8.53028	0.000239948	LTBP1
S39AD_HUMAN	-8.55089	0.000721811	SLC39A13
JUN_HUMAN	-8.5509	0.000271995	JUN
TPA_HUMAN	-8.55524	0.000194955	PLAT
CRUM2_HUMAN	-8.57713	0.000765856	CRB2
ATS16_HUMAN	-8.61554	0.00369082	ADAMTS16
NB5R2_HUMAN	-8.62812	0.00937759	CYB5R2
S10A4_HUMAN	-8.6294	0.00384558	S100A4
CYTM1_HUMAN	-8.63515	0.0085807	CYSTM1
EAA3_HUMAN	-8.64499	6.93736e-05	SLC1A1
LIPE_HUMAN	-8.65067	0.000468341	LIPG
VCAM1_HUMAN	-8.65219	0.00215755	VCAM1
SELW_HUMAN	-8.65887	0.00147408	SELENOW
FLRT2_HUMAN	-8.67396	0.000598438	FLRT2
PITM1_HUMAN	-8.69465	0.00150799	PITPNM1
RGS5_HUMAN	-8.73713	0.00151935	RGS5
PTX3_HUMAN	-8.74085	0.00168626	PTX3
SEM3A_HUMAN	-8.7909	0.000696539	SEMA3A
UN13D_HUMAN	-8.82386	0.000469856	UNC13D
EFNB2_HUMAN	-8.90075	0.000711861	EFNB2
AHNK2_HUMAN	-8.90704	0.00365967	AHNAK2
MISP_HUMAN	-8.91772	0.00494685	MISP
TM102_HUMAN	-8.93358	0.00116873	TMEM102
PEPL_HUMAN	-8.95876	0.0123265	PPL
JAM2_HUMAN	-8.96304	0.000776713	JAM2
GAB2_HUMAN	-8.97662	0.000674167	GAB2
HLAE_HUMAN	-8.98996	9.48611e-11	HLA-E
CBX6_HUMAN	-8.99612	0.000590234	CBX6
SOCS2_HUMAN	-9.0091	1.57277e-09	SOCS2
CCN1_HUMAN	-9.0781	0.00401576	CCN1
MICB_HUMAN	-9.15561	1.66743e-11	MICB
MI4GD_HUMAN	-9.19161	1.0763e-14	MIF4GD
PAI1_HUMAN	-9.19987	4.43615e-12	SERPINE1
KCNN4_HUMAN	-9.23522	1.03347e-10	KCNN4
TNR12_HUMAN	-9.25973	0.00455247	TNFRSF12A
PRIC2_HUMAN	-9.28213	0.000190507	PRICKLE2
FADS3_HUMAN	-9.28369	3.12166e-11	FADS3
TRI47_HUMAN	-9.33188	0.000569375	TRIM47
ITM2C_HUMAN	-9.34169	0.000453125	ITM2C
LYOX_HUMAN	-9.42071	0.000245809	LOX
CLUS_HUMAN	-9.42488	1.9809e-12	CLU
SDK1_HUMAN	-9.42492	0.00019199	SDK1
RND3_HUMAN	-9.43611	3.51456e-11	RND3
SLAI1_HUMAN	-9.44176	1.31958e-12	SLAIN1
DCBD2_HUMAN	-9.475	2.36545e-14	DCBLD2
FRY_HUMAN	-9.47585	5.48587e-11	FRY
K2C80_HUMAN	-9.48434	0.0013114	KRT80
S1PR2_HUMAN	-9.52655	4.2724e-13	S1PR2
JAG1_HUMAN	-9.53329	0.000878317	JAG1
NEUM_HUMAN	-9.59494	0.00113002	GAP43
EDNRA_HUMAN	-9.59715	0.000128236	EDNRA
SAM12_HUMAN	-9.62708	0.000791148	SAMD12
SYP2L_HUMAN	-9.64462	2.11851e-11	SYNPO2L
S22AI_HUMAN	-9.67174	0.000523415	SLC22A18
ZEB2_HUMAN	-9.70427	2.26774e-15	ZEB2
FRG2B_HUMAN__FRG2_HUMAN	-9.70718	1.20817e-12
AXA81_HUMAN	-9.78304	5.12431e-12	ANXA8L1
IFIH1_HUMAN	-9.78751	1.0763e-14	IFIH1
TIMP2_HUMAN	-9.80892	2.80254e-11	TIMP2
NFIP2_HUMAN	-9.84212	1.52214e-14	NDFIP2
MAFF_HUMAN	-9.89847	0.00191776	MAFF
CRIM1_HUMAN	-9.90476	1.31958e-12	CRIM1
RASF4_HUMAN	-9.96955	6.51096e-13	RASSF4
ANKR1_HUMAN	-10.0086	2.55577e-13	ANKRD1
NEUS_HUMAN	-10.032	4.42789e-12	SERPINI1
PCDH1_HUMAN	-10.0377	6.0394e-14	PCDH1
KCNJ8_HUMAN	-10.0412	6.59387e-12	KCNJ8
CAVN1_HUMAN	-10.102	0.00064927	CAVIN1
LAYN_HUMAN	-10.2266	3.04086e-13	LAYN
SGPP2_HUMAN	-10.2275	1.9809e-12	SGPP2
BDNF_HUMAN	-10.2406	2.4183e-12	BDNF
STAP2_HUMAN	-10.2768	1.0763e-14	STAP2
CEBPD_HUMAN	-10.3699	2.22808e-13	CEBPD
SYNP2_HUMAN	-10.4032	2.26774e-15	SYNPO2
T4S1_HUMAN	-10.4279	0.000825117	TM4SF1
TRAF1_HUMAN	-10.4601	2.00815e-14	TRAF1
CP1A1_HUMAN	-10.494	2.13284e-13	CYP1A1
IFM2_HUMAN	-10.5247	0.000166286	IFITM2
PTPRJ_HUMAN	-10.5735	1.17295e-15	PTPRJ
TRI36_HUMAN	-10.5877	1.80185e-12	TRIM36
LIPH_HUMAN	-10.5889	3.63841e-14	LIPH
LACC1_HUMAN	-10.5899	1.93308e-14	LACC1
TMM40_HUMAN	-10.5913	5.28045e-12	TMEM40
ELAP2_HUMAN	-10.6118	5.20744e-13	ELAPOR2
SL9A7_HUMAN	-10.6204	2.55577e-13	SLC9A7
SHB_HUMAN	-10.6358	1.35193e-10	SHB
RAI3_HUMAN	-10.661	3.32228e-12	GPRC5A
P3H2_HUMAN	-10.7769	1.42901e-12	P3H2
MATN2_HUMAN	-10.977	1.95254e-14	MATN2
BST1_HUMAN	-10.9879	7.76005e-14	BST1
IL32_HUMAN	-11.0114	1.59332e-14	IL32
MARE3_HUMAN	-11.0125	1.14145e-13	MAPRE3
JUNB_HUMAN	-11.0998	2.00815e-14	JUNB
IBP7_HUMAN	-11.4072	7.76005e-14	IGFBP7
GPC4_HUMAN	-11.8153	9.74402e-11	GPC4
OXYR_HUMAN	-12.1446	9.73177e-13	OXTR
PHLA1_HUMAN	-12.2477	7.01788e-16	PHLDA1
ERG24_HUMAN	-12.3024	7.01788e-16	TM7SF2
CLD1_HUMAN	-12.3694	1.14145e-13	CLDN1
HBEGF_HUMAN	-12.3917	1.0763e-14	HBEGF
UROK_HUMAN	-12.8086	1.95254e-14	PLAU
MOXD1_HUMAN	-13.0405	1.20542e-13	MOXD1
CBPA4_HUMAN	-13.3154	9.91026e-14	CPA4

## Sheet: Supplementary Table S2
Supplementary Table S2	ROSE super-enhancer analysis results for JN-DSRCT-1 and MeT-5A cell lines
JN-DSRCT-1 wild type (SRR21493535 vs. SRR21493529)										JN-DSRCT-1 shGFP (SRR21493523 vs. SRR21493516)										JN-DSRCT-1 shWT1 (SRR21493528 vs. SRR21493525)										MeT-5A control (SRR21493509 vs. SRR21493495)										MeT-5A EWSR1::WT1 plusKTSminusKTS (SRR21493486 vs. SRR21493495)
CHROM	START	STOP	NUM_LOCI	CONSTITUENT_SIZE	SRR21493535_JN_DSRCT_1_H3K27ac_sorted.bam	SRR21493529_JN_DSRCT_1_INPUT_sorted.bam	enhancerRank	isSuper		CHROM	START	STOP	NUM_LOCI	CONSTITUENT_SIZE	SRR21493523_JN_DSRCT_1_shGFP_H3K27ac_sorted.bam	SRR21493516_JN_DSRCT_1_shGFP_INPU_sorted.bam	enhancerRank	isSuper		CHROM	START	STOP	NUM_LOCI	CONSTITUENT_SIZE	SRR21493528_JN_DSRCT_1_shWT1_H3K27ac_sorted.bam	SRR21493525_JN_DSRCT_1_shWT1_INPUT_sorted.bam	enhancerRank	isSuper		CHROM	START	STOP	NUM_LOCI	CONSTITUENT_SIZE	SRR21493509_MeT_5A_control_H3K27ac_sorted.bam	SRR21493495_MeT_5A_control_INPUT_sorted.bam	enhancerRank	isSuper		CHROM	START	STOP	NUM_LOCI	CONSTITUENT_SIZE	SRR21493486_MeT_5A_EWSR1_WT1_nKTSpKTS_H3K27ac_sorted.bam	SRR21493495_MeT_5A_control_INPUT_sorted.bam	enhancerRank	isSuper
chr1	223977052	224026312	16	32	483048	16551.4	1	1		chr1	205216590	205294429	21	46	227017	13925.4	1	1		chr1	205227859	205279981	13	26	243722	10544.3	1	1		chr14	61928404	62028386	26	52	386620	17876.8	1	1		chr20	52445702	52569431	32	66	203720	38455	1	1
chr1	243654657	243732479	18	36	485500	25471.1	2	1		chr8	124679178	124733141	15	30	222873	12233.4	2	1		chr17	57860764	57914768	17	34	203914	6507.48	2	1		chr22	30571835	30639420	16	32	296685	10583.8	2	1		chr20	30249333	30301048	24	48	150005	18089.9	2	1
chr8	124656177	124702954	10	22	448498	11951.5	3	1		chr4	190643273	190667206	6	12	211118	9400.88	3	1		chr1	218633185	218672374	15	30	192614	14190.3	3	1		chr20	33890315	33933113	12	24	280811	18595.7	3	1		chr6	43960798	44041597	19	40	122871	8799.01	3	1
chr1	221307788	221364897	16	32	379775	18646.1	4	1		chr1	223998785	224023084	9	18	165549	9445.02	4	1		chr12	12710755	12769505	12	30	183976	6162.88	4	1		chr20	49944456	49988758	15	30	259180	15013.9	4	1		chr3	134029335	134082750	17	34	116990	5945.09	4	1
chr1	44283382	44379618	52	104	355563	10172.1	5	1		chr1	243677352	243702582	10	20	161709	9907.82	5	1		chr1	151945253	151974065	10	20	150888	8525.47	5	1		chr3	55195146	55236894	9	18	245528	8320.38	5	1		chr6	161815249	161883575	15	30	119413	10337.7	5	1
chr1	205216613	205293972	27	66	349113	14806.5	6	1		chr5	79452332	79510295	20	40	151011	9326.25	6	1		chr1	204256229	204332526	18	40	156828	17082.9	6	1		chr10	63507685	63525383	6	12	235734	5813.79	6	1		chr4	95367986	95492360	46	96	123118	20422.2	6	1
chr17	62550126	62667215	52	112	331900	14460.5	7	1		chr8	7378796	7433125	23	46	146536	7953.77	7	1		chr11	29304310	29355707	21	42	149632	11605.4	7	1		chr6	151362887	151408897	15	30	227230	8544.06	7	1		chr14	71315995	71388897	22	46	110075	10308.3	7	1
chr22	28246191	28277664	12	24	285715	5356.7	8	1		chr1	44286202	44339961	17	34	143262	5096.35	8	1		chr3	64129834	64228151	21	44	137192	10126.7	8	1		chr20	36701672	36830372	35	78	246383	42149.2	8	1		chr11	73834732	73878885	20	40	102554	5457.31	8	1
chr1	247500472	247539679	12	24	287642	7555.19	9	1		chr1	247500355	247533887	9	18	144667	6957.89	9	1		chr20	45950080	46021293	16	32	123092	5397.95	9	1		chr20	10269890	10350905	17	34	218133	20448.2	9	1		chr7	80096320	80178658	21	42	105022	11807.3	9	1
chr1	245420577	245508412	34	68	285104	18761.6	10	1		chr1	221307670	221357402	13	26	152593	17097.9	10	1		chr1	172307608	172332281	10	20	121189	5109.78	10	1		chr20	10534443	10617463	24	48	216500	25412.4	10	1		chr20	31089428	31172521	37	74	106401	14641	10	1
chr1	204256242	204318277	29	58	252396	14230.8	11	1		chr17	62551929	62667194	44	94	134168	14385.1	11	1		chr18	3601674	3624686	4	8	116712	3235.49	11	1		chr20	52196346	52241804	9	22	205197	18096.8	11	1		chr9	132217704	132262262	16	32	96971.6	5685.6	11	1
chr3	197632833	197668922	18	36	228371	3998.66	12	1		chr22	28245982	28277222	9	18	125216	5773.15	12	1		chr15	68131993	68135901	3	6	112308	2978.29	12	1		chr1	218620465	218674857	16	32	192972	9306.47	12	1		chr20	33891622	33926827	9	18	104179	15588.8	12	1
chr1	231317379	231347540	13	26	224048	5944.73	13	1		chr8	7565008	7612981	14	40	112204	4130.48	13	1		chr8	128864224	128931670	21	42	119366	13738.8	13	1		chr20	52732274	52766037	14	28	193246	13282.4	13	1		chr1	181065384	181147086	20	40	96833.2	9117.94	13	1
chr2	50624008	50721464	28	56	226702	13039.6	14	1		chr3	197633231	197668857	15	30	110847	3819.11	14	1		chr6	12313280	12355230	8	16	109733	5000.44	14	1		chr15	33063116	33143562	22	44	191848	12227.8	14	1		chr20	55354664	55366425	4	8	89376.5	4335.1	14	1
chr7	158572046	158619128	24	48	203809	5640.42	15	1		chr7	153130725	153155844	4	8	109077	3383.53	15	1		chr1	212734718	212770164	5	16	114845	10254.5	15	1		chr15	39410560	39505440	30	60	186544	14023.3	15	1		chr22	36719337	36794499	23	52	94320.8	9410.28	15	1
chr1	151073405	151114810	13	26	199957	8127.8	16	1		chr6	168929705	169000775	23	46	109270	5124.15	16	1		chr3	159480578	159601060	29	66	117627	13530.1	16	1		chr15	99396341	99448876	12	24	182039	9582.38	16	1		chr15	60639265	60701094	27	62	95352.7	10616	16	1
chr4	94317425	94335629	5	10	185888	4665.69	17	1		chr1	234735603	234776043	12	32	113596	11064.4	17	1		chr1	181063378	181122168	14	28	110408	6419.87	17	1		chr20	43120233	43130687	5	10	171438	4637.39	17	1		chr3	171843456	171939117	33	66	96627.2	12416.8	17	1
chr10	6821443	6845069	9	18	180640	2537.43	18	1		chr1	204239139	204289273	17	34	109092	10402.8	18	1		chr1	150534350	150546277	2	4	105711	3161.85	18	1		chr17	57907259	57932927	6	12	171447	5372.31	18	1		chr11	65239457	65283983	11	26	90423.4	6905.98	18	1
chr5	79447495	79500429	19	38	184189	8453.56	19	1		chr13	113348467	113426154	28	56	102702	5072.96	19	1		chr18	56658602	56676447	4	8	103838	2617.86	19	1		chr10	95187019	95237979	16	32	169717	7812.17	19	1		chr9	114774994	114837486	25	50	94431.7	12154.7	19	1
chr8	114694985	114707719	4	8	168462	5052.85	20	1		chr1	181060332	181121863	18	36	102806	7814.44	20	1		chr5	5326217	5363612	9	18	104448	5029.63	20	1		chr5	172285688	172358642	20	40	159696	8090.6	20	1		chr9	130266654	130377989	45	104	93488	13471.5	20	1
chr21	26744772	26773177	9	18	160982	4124.41	21	1		chr8	103517507	103560347	13	26	105451	11236.9	21	1		chr7	83647236	83687787	8	16	105595	6196.19	21	1		chr20	22743746	22785615	10	20	160048	10580.3	21	1		chr21	47010330	47074947	12	24	88867.8	9686.09	21	1
chr11	68371547	68459688	38	84	161386	5764.42	22	1		chr5	112483817	112574059	26	52	107884	15882.6	22	1		chr22	30574434	30634581	17	34	103621	5491.42	22	1		chr22	40881366	40937236	14	28	154056	7832.97	22	1		chr17	78535851	78571363	15	30	82551.2	3622.22	22	1
chr11	1944208	2007484	23	48	155868	2587.99	23	1		chr9	141065440	141112791	13	28	91714.2	5251.23	23	1		chr8	101499893	101539687	10	20	105864	10103.7	23	1		chr8	129180500	129196099	4	8	147953	5222.55	23	1		chr19	39145893	39228291	43	86	87259.5	9113.22	23	1
chr7	158396538	158419096	8	16	154322	2264.82	24	1		chr7	158563588	158618952	27	54	91334	6339.18	24	1		chr14	68658234	68727950	17	34	104239	9063.08	24	1		chr1	8138006	8215515	16	32	151437	9370.84	24	1		chr16	29224149	29285717	18	36	84015.7	6255.31	24	1
chr1	202512098	202555438	12	24	162434	11749.5	25	1		chr21	37344656	37382702	12	24	88091.7	3367.07	25	1		chr15	99387032	99458386	21	42	102950	7813.26	25	1		chr21	44998658	45032057	10	20	148933	7421.26	25	1		chr6	112087426	112146933	25	50	85404.4	8795.13	25	1
chr18	55916582	55998231	21	42	159150	8548.65	26	1		chr8	7869307	7896110	9	18	87246.4	4055.29	26	1		chr9	140560072	140680636	36	78	102612	7511.14	26	1		chr12	46824625	46898230	26	52	153724	12218.4	26	1		chr6	151357328	151409633	14	28	85701.7	9995.49	26	1
chr1	219960343	219985175	7	14	155933	7514.16	27	1		chr5	80252286	80299876	19	40	91901	8851.74	27	1		chr7	80453952	80530769	30	60	104095	9940.12	27	1		chr8	94850510	94917316	14	28	146292	11717.8	27	1		chr20	4461534	4494062	10	20	82582.1	8105.98	27	1
chr15	91114741	91160888	22	44	152571	4725.45	28	1		chr1	183797181	183858203	18	36	93052.4	11118.2	28	1		chr1	219339263	219384847	12	26	108836	17736.7	28	1		chr12	109197183	109248200	15	32	135664	6923.01	28	1		chr15	67361899	67444671	35	76	88135.6	13996.7	28	1
chr10	7757184	7765709	6	12	146338	935.192	29	1		chr1	202512092	202561887	12	24	93226.2	12941.7	29	1		chr20	33893406	33926872	8	16	94484.6	3393.45	29	1		chr3	45126660	45195970	22	46	131017	9405.37	29	1		chr8	142986266	143021292	10	20	77022.2	3334.48	29	1
chr1	181063950	181121884	21	42	151526	7067.95	30	1		chr11	68375170	68444726	24	48	84684.4	4611.56	30	1		chr6	168326478	168365600	19	38	96650.9	5801.79	30	1		chr10	69843005	69866266	7	14	127359	6329.32	30	1		chr14	61979173	62061993	27	54	89337.9	16249.3	30	1
chr1	49029623	49093383	11	22	146495	6369.62	31	1		chr10	6820790	6845045	12	24	81028.7	3065.83	31	1		chr1	156056592	156099934	12	28	94723.9	4940.99	31	1		chr5	57099618	57138161	8	16	126887	7989.96	31	1		chr16	53065690	53086394	8	16	74915.4	1966.88	31	1
chr4	112553490	112619887	31	62	150263	10530.6	32	1		chr2	48698410	48759827	21	52	83692.9	7001.54	32	1		chr6	2839352	2866988	7	16	92307	2741.49	32	1		chr20	52384014	52408099	6	12	125314	8726	32	1		chr17	57902642	57932931	13	28	79287.5	6627.23	32	1
chr3	4315148	4353173	17	38	143221	5422.36	33	1		chr14	70465838	70491268	6	12	77566.6	2174.26	33	1		chr1	150576985	150607937	9	22	95781	6793.96	33	1		chr12	52537226	52611164	16	40	125746	9227.46	33	1		chr20	62073030	62134779	15	40	81650.7	9212.95	33	1
chr17	46294292	46343187	16	32	143996	6483.48	34	1		chr1	49057044	49077124	6	12	78049	2664.62	34	1		chr7	130569115	130648000	23	48	96223.9	7738.62	34	1		chr7	130570334	130609970	17	36	122880	8601.01	34	1		chr20	56492640	56521684	8	16	76894	4780.64	34	1
chr6	168931044	168985103	16	32	141245	4584.2	35	1		chr21	26737804	26758630	12	24	78107.9	3294.67	35	1		chr12	71357094	71407891	12	24	93512.2	6085.48	35	1		chr8	118947318	119017444	27	54	134284	20294.5	35	1		chr14	73061892	73084373	7	14	73679.2	2311.05	35	1
chr18	55844836	55901967	22	54	142102	5981.62	36	1		chr1	245421591	245480232	18	36	87597.9	13276.3	36	1		chr20	10521755	10617541	24	48	96868.4	10000.1	36	1		chr15	67363799	67402466	17	34	119941	6515.39	36	1		chr22	30579795	30651816	24	52	81765.4	11465.7	36	1
chr10	3661836	3710601	9	18	140204	4925.27	37	1		chr15	68131517	68148588	7	14	77319.7	3673.68	37	1		chr9	132220814	132262583	16	32	88838.5	2414.25	37	1		chr6	140362003	140400383	10	20	121304	8719.94	37	1		chr3	55192721	55238953	15	30	79551.4	9348.11	37	1
chr5	80252826	80299921	8	22	143263	7992.02	38	1		chr8	41649901	41681136	8	22	75479.4	3351.52	38	1		chr5	28394185	28414436	8	16	90716.4	4750.88	38	1		chr1	214551816	214629329	31	62	122292	11061.1	38	1		chr1	17215788	17252025	7	18	76605	7555.41	38	1
chr5	111102527	111125363	6	12	139427	4880.05	39	1		chr2	103973706	103986336	4	8	73787	2344.13	39	1		chr7	80349973	80413146	20	40	95618.7	9798.13	39	1		chr3	5028395	5068544	13	26	119170	8824.75	39	1		chr21	44804385	44830694	9	18	71213.2	2452	39	1
chr15	86926201	86951708	9	18	135389	3767.38	40	1		chr1	150106289	150138110	9	22	78556.5	7264.73	40	1		chr8	94834503	94870194	14	28	93767.4	8176.81	40	1		chr3	171488967	171556119	18	38	119698	9589.31	40	1		chr8	124673993	124706440	13	26	76026.6	7676.96	40	1
chr13	76985299	76996934	3	6	133336	1717.33	41	1		chr11	1962254	2004635	10	22	72416.4	1538.43	41	1		chr5	52133371	52189083	15	30	97468.1	11966.9	41	1		chr4	15659637	15698146	10	26	117306	8541.3	41	1		chr1	234734568	234755928	6	14	71831.5	3964.42	41	1
chr13	113348419	113426173	27	54	135937	4486.41	42	1		chr1	231324622	231348327	10	20	74156.4	4183.93	42	1		chr15	48839428	48895353	17	34	92030.2	7080.1	42	1		chr2	161208887	161289662	29	58	120298	12972.5	42	1		chr20	55956834	56028250	26	62	80035.9	12269.3	42	1
chr2	75083487	75105326	4	8	132115	2020.11	43	1		chr4	55943515	56016387	19	42	78716.3	8839.37	43	1		chr13	109412567	109472215	15	30	92484.2	7730.38	43	1		chr4	67420897	67440345	5	10	110581	3607.6	43	1		chr3	194815325	194840860	8	16	69618.6	1904.91	43	1
chr15	33274143	33315807	18	36	134546	4983.01	44	1		chr5	40548180	40601627	13	26	79240.5	9722.01	44	1		chr1	218817655	218859652	13	26	97210.5	12762.9	44	1		chr9	73018589	73035644	5	10	109925	3699.23	44	1		chr20	61785458	61814105	12	30	71557.3	4024.9	44	1
chr1	243798809	243820626	4	8	136103	7731.94	45	1		chr4	95429302	95474842	10	20	76457.1	7245.41	45	1		chr1	23870576	23920448	9	18	87774.7	3715.46	45	1		chr16	11706781	11733953	10	20	110560	4839.33	45	1		chr8	19029811	19095890	22	44	75554.7	8471.33	45	1
chr18	56578945	56675844	27	54	137519	9205.41	46	1		chr2	50622389	50670857	12	24	75900.9	6960	46	1		chr1	234836480	234867480	5	10	89531.1	6968.8	46	1		chr21	39507486	39553006	11	22	113017	7615.5	46	1		chr21	44998656	45032139	17	34	73876.9	7443.27	46	1
chr14	77679624	77693388	5	10	128271	1110.75	47	1		chr18	3603403	3634714	9	18	72660.3	4624.63	47	1		chr6	12571057	12613912	17	34	88379.9	6059.7	47	1		chr5	136526063	136617836	35	70	115643	10287.8	47	1		chr5	139013982	139092143	32	66	74276.4	8277.25	47	1
chr4	3336297	3368709	13	26	130468	3312.51	48	1		chr11	76726532	76772660	17	38	73006.8	5023.34	48	1		chr8	101913254	101960167	15	30	95876.1	14322.5	48	1		chr8	19498510	19545167	9	22	110754	6480.66	48	1		chr8	118990248	119047170	16	32	84113.6	18533.8	48	1
chr13	21031665	21068916	14	28	129604	3017.33	49	1		chr6	168323224	168345545	8	16	70547.8	2921.82	49	1		chr14	55554533	55600154	13	32	82651.6	3745.48	49	1		chr20	5623787	5640117	5	10	109395	5121.09	49	1		chr8	131430279	131465326	21	42	71927	6788.6	49	1
chr14	70460092	70494528	16	32	129596	3302.41	50	1		chr14	103858539	103914942	28	56	73735.6	6334.06	50	1		chr2	165550940	165601464	14	28	84390.2	6790.43	50	1		chr2	227509514	227568358	15	30	112192	8014.55	50	1		chr16	11591800	11627967	14	28	67805.9	2817.41	50	1
chr21	33814665	33872271	17	34	128525	3905.69	51	1		chr5	111102478	111125852	8	16	71599.2	4929.58	51	1		chr10	95197598	95239100	15	30	81094.9	3639.73	51	1		chr1	172887678	172945362	15	30	111601	8704.52	51	1		chr9	136737923	136825193	33	66	72102.5	7400.5	51	1
chr14	71361432	71402074	16	36	128632	4600.67	52	1		chr14	103724266	103738340	7	14	68387	1774.73	52	1		chr6	151325610	151389428	14	28	80774.4	5130.97	52	1		chr11	12051440	12111941	12	24	108623	5777.85	52	1		chr20	45846987	45865916	11	22	67953.2	4274.17	52	1
chr20	25179195	25218902	25	50	123274	3208.33	53	1		chr2	118605458	118644652	14	28	70439.5	4189.84	53	1		chr12	7979019	8012997	14	28	77367.9	2922.11	53	1		chr6	134609483	134625934	4	8	106673	3971.27	53	1		chr18	55872524	55901846	13	30	67637.1	4122.67	53	1
chr9	141066032	141112131	16	34	123495	4148.91	54	1		chr1	233078110	233123940	11	24	78094.3	11906.6	54	1		chr11	12088234	12124454	10	20	76652.4	3031.61	54	1		chr8	119909074	119941813	8	16	111401	8983.58	54	1		chr6	150572494	150656604	25	50	69130	5963.4	54	1
chr15	32937634	32996693	26	52	123971	6106.7	55	1		chr5	102547471	102608062	14	30	78622.9	13002.8	55	1		chr1	230592814	230600773	3	6	75389.2	2525.39	55	1		chr3	171847212	171886554	14	28	108037	5661.31	55	1		chr16	11640909	11690882	16	34	69972.2	7041.2	55	1
chr14	70273018	70323149	18	36	121432	4226.04	56	1		chr1	234835697	234887336	10	20	74757.8	9346.66	56	1		chr2	40431315	40478763	14	28	78203.8	5755.44	56	1		chr5	81685351	81717443	7	14	105377	6203.38	56	1		chr11	65158536	65198043	12	26	67268.6	4365.52	56	1
chr8	141001327	141015043	6	12	117730	1784.45	57	1		chr10	120971153	121030729	28	56	70829.9	5564.4	57	1		chr7	129992544	130013578	5	10	73152	1581.76	57	1		chr2	46290070	46325437	11	22	104166	5255.54	57	1		chr12	109224668	109255826	12	26	66270	4633.19	57	1
chr3	56846697	56858209	3	6	115852	1655.43	58	1		chr3	56844968	56860014	5	10	67199.9	2210.26	58	1		chr7	158572156	158619038	21	42	76150.4	5044.5	58	1		chr14	51975268	52020905	11	22	107726	9811.95	58	1		chr1	42309847	42367658	19	38	67083.9	5763.76	58	1
chr2	103977257	103987891	5	10	115543	1754.61	59	1		chr12	131904162	131920642	5	10	66434.2	1489.79	59	1		chr1	225688819	225707249	5	10	77647.4	6773.02	59	1		chr6	43979622	44041460	14	28	104537	7129.92	59	1		chr4	15679248	15698852	6	16	66359.5	5169.57	59	1
chr17	77337869	77383685	11	22	115860	2460.32	60	1		chr6	19751323	19805399	14	28	71402	6494.53	60	1		chr1	219706682	219751149	11	22	83589.1	12859.9	60	1		chr17	57829771	57847662	7	14	101313	4619.46	60	1		chr12	50983575	51038594	21	42	66853.6	7064.44	60	1
chr13	51901490	51909467	3	6	112797	1078.49	61	1		chr8	126432042	126446586	6	18	67610.7	2827.35	61	1		chr12	8106961	8147658	14	28	74080.7	3622.03	61	1		chr5	31902137	31929758	11	22	101565	5062.93	61	1		chr9	132312290	132373157	28	56	64318.2	5240.65	61	1
chr5	112483570	112574152	19	38	124559	14121.7	62	1		chr14	70299804	70321760	12	24	67874.8	3141.9	62	1		chr6	16636452	16753113	28	56	82187.7	11829.4	62	1		chr21	46459884	46484910	5	10	101493	5463.18	62	1		chr14	68591524	68677320	23	46	76126.8	17150.6	62	1
chr20	56054446	56087020	12	24	112976	2928.4	63	1		chr1	68147992	68232170	27	60	73588.4	9478.44	63	1		chr13	109797818	109833971	18	36	73860.6	3994.91	63	1		chr20	48644229	48667747	8	16	105356	9630.62	63	1		chr9	3848512	3881219	6	12	62977.3	4199.58	63	1
chr9	135050842	135070339	8	16	111084	1392.09	64	1		chr8	98073061	98102846	9	18	71278.5	7815.58	64	1		chr14	68592323	68614022	6	12	72587.5	2781.81	64	1		chr18	74766545	74827127	10	20	103020	7578.81	64	1		chr14	77488358	77509551	8	20	62803.3	4815.05	64	1
chr1	243525012	243583355	16	32	128209	18582.2	65	1		chr4	112553138	112619951	26	52	72886.3	10609.9	65	1		chr5	79444986	79525673	23	46	81114.6	11320.4	65	1		chr3	16509856	16536305	5	10	100207	6487.94	65	1		chr3	178043142	178112206	21	42	65224	7376.04	65	1
chr2	100889709	100919547	10	20	111141	2151.32	66	1		chr13	24766862	24802890	12	24	65931.2	3797.35	66	1		chr1	163124400	163165741	10	20	76423	7490.99	66	1		chr11	12179522	12221716	12	24	97738.2	4662.44	66	1		chr14	96665070	96719859	21	46	64179.8	6684.26	66	1
chr10	3442692	3541135	21	42	116409	8298.74	67	1		chr21	44935899	44961411	12	24	64213.7	2474.66	67	1		chr17	35806026	35855017	8	20	73084.8	4370	67	1		chr5	76081795	76134235	15	34	101634	8720.77	67	1		chr14	69223315	69283343	13	28	65508.6	8752.08	67	1
chr12	131904086	131920983	6	12	108070	1069.58	68	1		chr18	13259410	13291295	11	22	64863.7	3185.31	68	1		chr1	201417216	201451588	12	28	74841.6	6176.65	68	1		chr6	113950376	113976101	6	12	98807.2	6320.63	68	1		chr3	17101456	17137200	11	22	61243.8	4689.61	68	1
chr21	37345617	37382455	11	22	110260	3392.78	69	1		chr8	140958479	140979905	6	12	63161.7	1491.25	69	1		chr5	14146607	14219159	20	40	80191.7	12283.1	69	1		chr6	37093948	37113685	8	16	95469.8	3582.27	69	1		chr16	88240162	88279598	11	22	60191.2	3912.05	69	1
chr1	238806134	238817026	3	6	110657	4543.05	70	1		chr8	121649609	121667120	5	10	65230.2	3623.03	70	1		chr1	218503991	218575788	19	40	88288.8	20426.2	70	1		chr14	96705696	96754852	19	40	98533.2	7402.89	70	1		chr4	7803768	7913508	44	88	65295.3	9031.6	70	1
chr15	87163193	87200114	10	20	110641	4604.05	71	1		chr1	236650150	236675942	8	16	67139.2	5571.07	71	1		chr8	129179954	129196037	7	14	72595.4	4807.21	71	1		chr5	172184978	172234639	11	24	97439.8	6361.57	71	1		chr14	103572048	103627601	18	42	62997.1	6816.35	71	1
chr4	95429243	95474905	16	32	112192	6461.17	72	1		chr14	77670621	77691640	6	12	61966.1	1618.46	72	1		chr1	238788040	238822045	7	14	79228.2	12020.8	72	1		chr7	47817840	47825977	3	6	93333.8	2486.67	72	1		chr6	166298754	166339577	15	30	60965.1	4878.35	72	1
chr7	80459063	80500459	11	22	111513	6130.75	73	1		chr8	141069560	141112874	18	36	63515.6	3343.84	73	1		chr6	47094881	47177857	18	36	75184.6	8388.87	73	1		chr3	15329038	15369307	16	32	100322	9906.17	73	1		chr8	129179970	129196089	9	18	61379.5	5420.82	73	1
chr1	77460742	77498994	16	32	108628	3370	74	1		chr1	156066843	156100477	11	24	63228.6	3067.42	74	1		chr1	144928184	144941039	4	10	72088.3	5642.06	74	1		chr1	145083872	145114406	5	14	102093	12060.9	74	1		chr7	47611357	47675867	21	42	65458.3	9541.03	74	1
chr8	19295968	19318046	5	10	106398	1291.56	75	1		chr1	225694857	225721396	8	16	69253.5	9392.15	75	1		chr5	76083023	76111181	11	22	69938.8	3652.09	75	1		chr11	114151823	114169517	5	10	92553.8	2687.72	75	1		chr15	33111512	33170313	22	44	66068.8	10190.2	75	1
chr13	51855580	51882150	11	22	107279	2354.1	76	1		chr3	4312332	4353367	19	44	65836.6	6040.35	76	1		chr2	189630263	189662689	7	14	70792.4	4523.43	76	1		chr19	39149091	39185399	18	36	94673.1	4988.72	76	1		chr11	36371285	36401756	11	24	59534.2	3683.94	76	1
chr16	86152078	86159221	4	8	104655	528.582	77	1		chr8	103803855	103826473	8	16	64882	5265.47	77	1		chr10	74037554	74096804	22	44	69458.8	3780.15	77	1		chr8	145002461	145041233	7	26	98682.5	9832.58	77	1		chr20	56044306	56070186	9	18	59632.7	4019.16	77	1
chr8	105985729	105990945	3	6	105180	1946.09	78	1		chr8	120573339	120619050	12	24	73101	13571.6	78	1		chr1	235092938	235153827	10	20	77335.1	12177.8	78	1		chr1	235092110	235117177	8	16	92958.5	4256.38	78	1		chr22	24528780	24604473	21	48	62764.6	7296.81	78	1
chr11	8731135	8771420	16	32	105998	3275.17	79	1		chr15	33274730	33315733	10	20	63534.1	4588.24	79	1		chr21	35050893	35076510	5	10	67846.6	3007.44	79	1		chr3	105816485	105851704	8	16	93524.1	5318.07	79	1		chr7	134376415	134456559	16	32	66816.1	11572.8	79	1
chr7	47100818	47129277	8	16	105378	2905.66	80	1		chr9	25689206	25725011	11	22	64184	5539.03	80	1		chr1	203478058	203489818	3	6	66047.7	1907.47	80	1		chr5	95806191	95872988	17	34	94317.4	7227.44	80	1		chr3	152756427	152801852	14	28	58993.4	3992.86	80	1
chr22	42796161	42858333	22	46	106333	3916.84	81	1		chr12	8113711	8148312	19	38	61486	3882.23	81	1		chr1	39568801	39680118	34	68	73268.8	9996.27	81	1		chr12	46944085	46956993	5	10	89886.1	3104.37	81	1		chr1	218633219	218672330	10	20	62202.1	7208.16	81	1
chr15	86344119	86380552	7	14	103298	3136.88	82	1		chr1	245493239	245501574	4	8	59140.2	1927.89	82	1		chr9	81471978	81494490	6	12	65982.7	2768.98	82	1		chr20	34454329	34473627	8	16	95224.1	9008.31	82	1		chr5	172293032	172364178	26	52	62772.1	8110.64	82	1
chr5	1847109	1889615	16	36	102439	3413.23	83	1		chr17	55584260	55624301	15	30	60245.7	3059.13	83	1		chr8	94885905	94898043	4	8	65553.7	2813.59	83	1		chr1	85779583	85809973	10	20	91963.2	5862.23	83	1		chr20	45901511	45933738	10	20	63400.2	8826.98	83	1
chr1	237749031	237766495	4	8	104616	5909.82	84	1		chr15	86928662	86951774	10	20	60569.6	3767.26	84	1		chr7	134506015	134605260	19	40	72577.9	10807.8	84	1		chr20	43195269	43239647	14	28	101697	15803	84	1		chr16	66435342	66457681	9	18	57478.2	2957.68	84	1
chr6	107028403	107074410	12	24	102048	4476.48	85	1		chr1	243798493	243820969	5	10	65025.3	8417.26	85	1		chr13	110993946	111077485	19	38	68685.8	7226.12	85	1		chr8	119031533	119047198	6	12	90731.7	5824.25	85	1		chr4	122577031	122612414	12	24	58424.4	3998.28	85	1
chr5	56729588	56755129	7	14	101771	4395.61	86	1		chr13	76985228	76996026	4	8	58298.4	1707.16	86	1		chr1	233233679	233249864	5	10	66233.9	5038.39	86	1		chr3	141080023	141092853	3	6	87002.8	2481.32	86	1		chr2	113956624	114015608	15	36	58895.5	4712.82	86	1
chr21	44939269	44961353	10	20	99431	2117.86	87	1		chr2	100895454	100919418	7	14	59164.7	2777.43	87	1		chr6	161836335	161867428	12	24	63622.5	2885.43	87	1		chr10	63776600	63814580	12	24	92629.4	8473.34	87	1		chr20	49082376	49158016	18	40	79164.8	25362.1	87	1
chr19	57474788	57501077	9	18	99498.6	2221.42	88	1		chr3	42054812	42109268	21	42	61306.6	5004.51	88	1		chr5	73606086	73639482	9	18	66959	6231.69	88	1		chr19	23708980	23745890	9	18	87019	3299.75	88	1		chr20	52196306	52211372	5	14	60298.7	6677.25	88	1
chr1	68154263	68230129	32	64	105090	8337.67	89	1		chr13	51900038	51936288	9	20	60312.8	4085.38	89	1		chr8	8458099	8498806	12	24	65379.5	4762.72	89	1		chr6	45575972	45624041	10	20	89687.1	6378.76	89	1		chr21	47391457	47415614	8	20	57889.8	4488.37	89	1
chr14	102070754	102140507	16	32	103018	6305.67	90	1		chr1	146974406	147002477	7	14	62519.7	7079.51	90	1		chr6	126227282	126267280	10	20	64740.8	4567.77	90	1		chr12	63116877	63130789	6	12	85788.3	2587.63	90	1		chr14	21910470	21941233	8	16	56782.3	3700.79	90	1
chr1	234847070	234863050	7	14	99953.3	3766.49	91	1		chr17	77351184	77371972	11	22	56709.7	1812.71	91	1		chr1	68154708	68238040	28	56	68432.2	8449.86	91	1		chr9	114771957	114804709	9	18	88495.9	6032.92	91	1		chr20	57179371	57221974	14	28	61476.1	8478	91	1
chr3	64042343	64078008	13	30	98799.2	3858.95	92	1		chr14	55536275	55590186	22	44	60396.5	5552.83	92	1		chr8	41649916	41692529	10	24	63553	3579.49	92	1		chr12	96178046	96209366	9	20	86740.7	5045.65	92	1		chr20	4043394	4071869	8	16	59504.2	7209.87	92	1
chr1	218473186	218501531	9	18	103281	8820.96	93	1		chr7	105617131	105631494	5	10	56314.5	1475.08	93	1		chr7	1547203	1579283	11	28	61815	1889.51	93	1		chr9	121081534	121104839	6	12	86014.1	4353.37	93	1		chr22	36813238	36867995	30	60	57900.1	5826.14	93	1
chr13	24759118	24802668	15	30	97874.3	3980.47	94	1		chr4	94324134	94335621	5	10	57791.1	3137.1	94	1		chr16	15576030	15613264	10	26	62817.5	2975	94	1		chr6	106034790	106056368	5	10	86737.1	5858.43	94	1		chr20	52352512	52403862	10	20	67504.7	15476.9	94	1
chr12	108529529	108584196	13	26	97870.3	4384.29	95	1		chr19	57474689	57501166	5	10	57306.8	2705.95	95	1		chr1	153667984	153680906	3	6	62205.2	2574.06	95	1		chr17	75106092	75142282	10	24	86765.5	6423.73	95	1		chr1	34450628	34475747	10	20	53508.5	1612.64	95	1
chr4	162359244	162378376	11	22	95145.3	3328.97	96	1		chr15	41306318	41336052	7	14	57859.4	3389.68	96	1		chr1	172349729	172386403	10	20	67289.5	7668.53	96	1		chr10	14417634	14457596	9	18	83604.5	3664.52	96	1		chr2	102351803	102451053	38	76	63788	12336.8	96	1
chr2	223776192	223793192	7	14	94040.6	2295	97	1		chr5	58411048	58425912	6	12	57601	3339.94	97	1		chr10	89590042	89608729	6	12	61926.8	2468.55	97	1		chr8	128857546	128880312	9	18	85119.8	6021.61	97	1		chr20	43478796	43496220	4	8	55317.7	3876.84	97	1
chr9	15243803	15302205	16	34	97957.7	6412.54	98	1		chr1	214577677	214656601	15	30	76201.1	22051.4	98	1		chr1	214577973	214649963	15	30	79073.8	19718.1	98	1		chr21	39641291	39696058	17	36	88969	10104.5	98	1		chr2	28609879	28633553	9	20	55120.2	3944.09	98	1
chr8	103517582	103555109	9	18	98958.7	8785.07	99	1		chr15	99322713	99388983	18	36	61412.4	7289.7	99	1		chr3	149083638	149119892	13	28	63923.1	4756.52	99	1		chr6	139888639	139938991	14	28	87335.5	9088.54	99	1		chr12	117580604	117651504	27	60	56663.3	5558.56	99	1
chr12	2661108	2684791	10	20	90935.6	1672.02	100	1		chr1	201463041	201482416	4	12	57567	3555.31	100	1		chr1	201470050	201482508	3	8	62063.3	2978.71	100	1		chr14	77490802	77509490	4	10	82242.2	4292.63	100	1		chr9	132146139	132179037	9	18	53439.5	2427.87	100	1
chr17	55583290	55622658	20	40	91821.9	2925.04	101	1		chr1	145179607	145186201	6	12	56920.7	3008.84	101	1		chr2	37993057	38029820	10	20	62842.7	3882.17	101	1		chr1	95088856	95127346	9	18	83015.2	5084.53	101	1		chrX	45598641	45684483	33	70	59746	8807.39	101	1
chr7	155046692	155075814	8	16	90563.6	1948.26	102	1		chr1	154372331	154417206	12	28	59158.7	5340.12	102	1		chr1	154381287	154417818	11	22	63352.1	4427.56	102	1		chr12	12957373	12993406	9	20	82306.6	4641.05	102	1		chr7	131815933	131847567	11	22	52765.5	1847.43	102	1
chr1	145180169	145186207	3	6	91862.7	3476.68	103	1		chr1	223095275	223131335	7	16	65575.1	12195.5	103	1		chr1	172862582	172916829	13	26	70640.4	11842.1	103	1		chr8	29495546	29538877	12	24	82146.9	6205	103	1		chr14	103695432	103769589	17	34	57990.8	7252.55	103	1
chr1	42673688	42697418	11	22	90579.8	3063.54	104	1		chr10	3661100	3710843	10	20	57895.9	4680.82	104	1		chr12	89756784	89795548	11	22	62743.4	3961.68	104	1		chr12	76016733	76059674	7	14	83258.3	7437.38	104	1		chr14	23099076	23122632	10	20	53074	2671.25	104	1
chr22	35111098	35121015	5	10	88604.4	1219.79	105	1		chr18	55870535	55902625	12	30	56587.5	3639.01	105	1		chr3	5026383	5065657	15	30	61840.8	3200.83	105	1		chr2	47074917	47114428	12	24	80950.1	5231.26	105	1		chr21	26740859	26758611	4	8	51889.1	1526.67	105	1
chr1	150118989	150138104	5	14	91136.5	3796.24	106	1		chr8	81827218	81891123	16	32	62186	9649.66	106	1		chr6	37093926	37112546	6	12	60094.2	1783.8	106	1		chr3	57938466	57971228	11	22	79968.8	4396.66	106	1		chr6	136154114	136209354	21	44	61553.9	11219.2	106	1
chr7	139728834	139745999	7	14	88849.5	1833.22	107	1		chr3	158659258	158697423	9	18	55961.3	4167.62	107	1		chr8	98542562	98572191	8	16	63986.8	5908.02	107	1		chr7	79761008	79777597	4	14	79466.3	3956.48	107	1		chr1	27796650	27902699	45	98	60734.3	10806.4	107	1
chr5	52155747	52188218	8	16	93721	6809.17	108	1		chr20	25180142	25218946	24	48	54457.5	2731.8	108	1		chr5	57111815	57137299	8	16	62820.6	4785.9	108	1		chr4	41509171	41552809	13	26	82776.9	8452.68	108	1		chr20	4008596	4026875	9	18	52967.1	3566.23	108	1
chr10	120971124	121030619	24	48	91336.7	4527.57	109	1		chr8	57800602	57818673	6	12	54451.5	2851.6	109	1		chr5	172185006	172228648	10	22	61378.1	3530.64	109	1		chr2	36705228	36729543	7	14	78235.9	4099.51	109	1		chr14	95753205	95807119	20	46	54318.4	5008.61	109	1
chr14	103856940	103915339	21	42	92451.5	5857.42	110	1		chr21	44985318	45052747	21	42	57618.1	6034.9	110	1		chr15	33111884	33170911	16	32	64374.8	6611.02	110	1		chr20	30279903	30304785	8	16	83379.6	9373.05	110	1		chr2	74784016	74815211	11	22	52189.2	3032.15	110	1
chr7	79122730	79144613	7	14	89757.5	3523.16	111	1		chr16	69858188	69898210	11	22	54654	3609.98	111	1		chr1	230209606	230243162	9	18	63860.4	6409.2	111	1		chr2	28609802	28633564	8	18	77782.5	3961.13	111	1		chr9	141060800	141102198	16	32	52091.1	3063.45	111	1
chr9	136815597	136842139	10	20	87617.8	1637.64	112	1		chr12	7965380	8012258	10	20	53956.6	3595.54	112	1		chr4	15686157	15696654	5	10	59353.2	1929.35	112	1		chr7	47613440	47650277	7	14	79866.3	6343.33	112	1		chr8	103794133	103827177	10	20	56601.1	8132.13	112	1
chr17	57857181	57882435	8	16	88851.1	2906.74	113	1		chr11	70938743	70964000	12	24	52307.2	2078.65	113	1		chr12	52558185	52597324	9	20	59577.4	2410.96	113	1		chr3	106926753	106954697	4	8	77214.9	4297.79	113	1		chr7	130571837	130604669	14	30	55597.7	7433.16	113	1
chr9	125757365	125774809	6	12	88505.6	2707.31	114	1		chr1	29738745	29780745	13	26	53415.6	3309.6	114	1		chr8	57788751	57824843	10	20	61847.3	4854.37	114	1		chr10	63539456	63603341	22	44	84800.9	11920.9	114	1		chr19	18389031	18429526	12	34	52558.5	4442.3	114	1
chr2	11421523	11481400	23	46	93551.8	7772.03	115	1		chr7	80458884	80499175	14	28	56282.5	6204.81	115	1		chr10	14424586	14458904	9	18	60173.2	3212.16	115	1		chr8	128902162	128944455	15	30	83274.9	11279.5	115	1		chr1	156066744	156110888	12	30	53882.2	5910.88	115	1
chr14	91366968	91391718	11	22	88419.4	2843.78	116	1		chr1	229544892	229581534	14	28	55673.9	6012.95	116	1		chr4	140957228	141020685	21	42	63412.6	6561.45	116	1		chr7	81229826	81268037	11	22	81607.2	9724.7	116	1		chr6	106694937	106706531	7	14	49971.3	2230.69	116	1
chr3	85526681	85537307	4	8	86707.1	1585.4	117	1		chr4	6721701	6774497	17	34	52521.5	2903.78	117	1		chr6	158424466	158465937	9	22	58291.6	2226.99	117	1		chr2	36556838	36639342	36	76	85259.6	13398.6	117	1		chr6	37091532	37112788	9	18	51137.7	3611.39	117	1
chr2	105669522	105698165	9	18	88209	3391.33	118	1		chr12	5276104	5295203	9	18	51441.2	2150.55	118	1		chr5	58411573	58430151	6	12	58981.4	3316.17	118	1		chr2	102716708	102759489	14	28	77502.1	5861	118	1		chr3	192584503	192632870	16	32	53329.5	6031.36	118	1
chr1	154372463	154419546	11	30	90559.4	5899.5	119	1		chr21	46969098	46993833	9	18	50625.1	1501.41	119	1		chr5	2133118	2164819	10	20	59654.9	4171.85	119	1		chr3	98681031	98704608	10	20	75760	4208.49	119	1		chr12	6428765	6455028	14	30	51139.3	3949.96	119	1
chr20	56221529	56238345	7	14	85163	1168.71	120	1		chr15	32954821	32997299	14	28	53743.2	4931.7	120	1		chr5	90562498	90597375	9	18	60748.8	5625.66	120	1		chr8	19028554	19072523	17	34	77706.4	6296.36	120	1		chr1	205216572	205294468	20	48	54815.4	8031.08	120	1
chr8	98073475	98102708	8	16	91072.5	7270.25	121	1		chr17	43221655	43254574	11	30	51564.3	2811.28	121	1		chr1	149950902	149979533	12	24	63391.9	8408.92	121	1		chr21	46784440	46788745	2	4	73244.4	1856.75	121	1		chr3	5028405	5080686	18	36	57242.5	10869.2	121	1
chr6	19753719	19805337	12	24	88906.8	5476.67	122	1		chr18	56486779	56539604	13	26	53311	4881.03	122	1		chr1	232730097	232768697	10	20	65770.5	10842.7	122	1		chr7	137652274	137680980	7	14	76139.8	5146.99	122	1		chr8	143263804	143307058	12	24	49820	3767.42	122	1
chr5	72703657	72740246	11	22	88973.5	6428.69	123	1		chr6	72100789	72136836	9	34	53645.1	5237.63	123	1		chr4	119938178	119970119	11	22	58854.5	4136.36	123	1		chr9	112857735	112915543	26	54	77948.3	8804.16	123	1		chr19	3035468	3059602	10	28	47551.2	1718.34	123	1
chr8	141040790	141099511	32	64	87048	4550.88	124	1		chr7	92343328	92412760	16	32	55983	8248.52	124	1		chr6	3154781	3177365	8	16	56270.3	1668.96	124	1		chr20	4527242	4582730	11	22	83509.4	14426.9	124	1		chr3	50553469	50601948	15	30	48643.8	2826.33	124	1
chr3	158944028	158955767	5	10	83778.9	1504.94	125	1		chr8	49422148	49456561	10	20	51068.9	3541.1	125	1		chr8	125274405	125295513	8	16	58709.8	4196.27	125	1		chr12	46777986	46801621	7	14	72169.5	4625.37	125	1		chr16	68097561	68125410	11	26	48955.8	3444.92	125	1
chr14	55528978	55600541	20	40	88172.8	6140.11	126	1		chr7	83367509	83412510	12	24	54059.7	6588.15	126	1		chr6	168931111	168980990	20	40	57475.6	3830.71	126	1		chr9	93913747	93976950	16	32	74946.1	7514.84	126	1		chr9	118403124	118456068	13	26	53828.2	8328.09	126	1
chr17	55653668	55710315	19	38	85384	3495.12	127	1		chr21	47599670	47622565	8	20	49405.1	1941.5	127	1		chr5	121477993	121519369	9	18	60479.3	7062.88	127	1		chr11	65239441	65260420	6	12	70470.6	3193	127	1		chr5	170025167	170079109	18	36	49572.7	4212.87	127	1
chr14	77754758	77783974	16	32	84221	2541.79	128	1		chr13	51855470	51880143	7	14	49392.9	1993.58	128	1		chr6	121800598	121853373	13	26	59804.6	6501.88	128	1		chr6	14706481	14748702	16	32	72480.8	5243.85	128	1		chr7	139731506	139741472	3	6	45599.4	652.773	128	1
chr15	86251092	86317005	30	66	86616.3	5820.12	129	1		chr6	81237747	81257459	8	16	50498.2	3116.47	129	1		chr1	225838159	225845701	3	10	55048.3	2110.25	129	1		chr20	3779135	3793770	6	12	71252	4409.53	129	1		chr21	47542675	47582154	17	34	49558	4812.49	129	1
chr15	98212292	98229745	5	10	81865	1357.84	130	1		chr1	219964262	219985129	5	10	53697.1	6389.48	130	1		chr8	94910966	94971971	11	26	65458.4	12621.9	130	1		chr1	156066772	156096524	7	18	70643.1	4070.07	130	1		chr1	164717439	164764065	21	42	51237.3	6574.27	130	1
chr1	244422993	244443940	6	12	85928.8	5638.93	131	1		chr14	71360133	71395784	11	26	51743.9	4549.07	131	1		chr4	77506901	77545893	8	16	57248.1	4421.69	131	1		chr4	95428686	95469507	20	40	72755.3	6315.01	131	1		chr12	13023277	13062114	8	20	50290	5639.13	131	1
chr8	55190603	55216320	7	14	82011.5	1774.47	132	1		chr1	234797834	234816274	7	14	52692.3	5668.46	132	1		chr15	67394402	67427725	12	26	55379.5	2635.85	132	1		chr6	138126651	138154400	8	16	70929.2	4989.27	132	1		chr1	16465906	16518427	16	32	51134.4	6628.15	132	1
chr1	234735708	234759931	8	24	86648.1	6428.78	133	1		chr5	177826311	177902327	25	50	52793.1	5792.42	133	1		chr9	97757931	97818557	19	38	59201.3	6905.3	133	1		chr8	37001174	37015621	7	14	68403.7	2700.14	133	1		chr1	223999179	224030374	10	20	47862.5	3443.93	133	1
chr1	233246087	233251619	3	6	82149.1	1992.63	134	1		chr6	150623587	150638852	6	12	48383.9	1592.14	134	1		chr12	76338628	76380521	10	20	55973.2	3875.1	134	1		chr5	14146543	14208666	20	40	79517.4	14151.6	134	1		chr1	16984879	17011094	6	12	49090.2	4755.4	134	1
chr7	131800933	131840139	14	28	81873.9	2183.77	135	1		chr18	30709	52181	11	22	49170.9	2389.83	135	1		chr10	4283755	4323295	7	14	56166.6	4218.92	135	1		chr20	49032637	49079318	14	28	81024.2	16067.6	135	1		chr2	112704078	112730703	10	20	46149.1	1815.83	135	1
chr4	148674874	148741209	25	50	86573.8	7038.14	136	1		chr15	91150334	91162933	9	18	48182.4	1513.14	136	1		chr6	81237659	81257463	6	12	54940.3	3028.03	136	1		chr6	159267903	159300807	9	18	70236.9	5425.87	136	1		chr20	52227979	52240208	3	6	49456.5	5183.87	136	1
chr1	230708131	230713985	3	6	81090.8	1618.05	137	1		chr1	223667784	223678709	3	6	48779	2225.42	137	1		chr2	191501042	191547312	16	36	58610.2	6894.23	137	1		chr10	106052657	106109850	10	30	70759.2	6142.53	137	1		chr22	27849272	27915081	16	32	51087.5	6824.39	137	1
chr9	74337533	74367078	11	22	82980.1	3536.54	138	1		chr13	24618600	24649326	11	22	49514.9	3164.78	138	1		chr11	5684714	5703022	8	16	53662.6	2079.79	138	1		chr9	118755731	118790261	9	18	70399.8	6039.3	138	1		chr5	1063355	1117899	12	30	47158.7	2923.56	138	1
chr15	48815557	48858728	12	24	83782	4986.25	139	1		chr21	46726814	46798700	17	34	49198.8	3055.16	139	1		chr4	122062447	122077522	6	12	54036.3	2481.34	139	1		chr8	130694605	130742342	15	30	73414.7	9623.78	139	1		chr5	77862933	77934848	22	44	55906.7	11786.9	139	1
chr18	56486632	56539499	14	30	83128.1	4647.01	140	1		chr7	12584120	12604948	6	12	49464.4	3578.25	140	1		chr9	114768674	114836428	20	40	57089.5	5718.44	140	1		chr1	23504040	23526351	5	12	67060.2	3277.49	140	1		chr17	62560855	62584643	13	26	46522.2	2402.59	140	1
chr3	158679328	158695246	5	10	80726.5	2395.66	141	1		chr5	2746506	2767043	4	20	48568	2704.72	141	1		chr1	151464909	151488541	5	18	56256	5064.34	141	1		chr6	151175246	151182742	4	8	65655.2	1901.74	141	1		chr17	80240322	80262835	14	28	47770.3	3730.4	141	1
chr21	44747723	44785858	12	24	80114	1872.43	142	1		chr17	46296606	46343719	17	34	52243.6	6609.95	142	1		chr1	182988723	183013954	6	16	55460.3	4412.9	142	1		chr4	41391273	41457187	25	50	76137.3	12648.9	142	1		chr11	46294641	46390763	34	82	54135.9	10102.4	142	1
chr17	8590390	8605630	6	12	79453.7	1374.65	143	1		chr19	18842153	18858937	7	14	46572.2	988.578	143	1		chr1	234626718	234700905	18	36	66538.3	15861.2	143	1		chr8	119445241	119456244	3	6	67667.3	4257.06	143	1		chr21	46773600	46805844	13	26	50407	6539.08	143	1
chr2	196424888	196435047	4	8	79087.8	1159.14	144	1		chr5	368571	394513	7	14	48166.5	2622.74	144	1		chr4	140719506	140739529	6	12	52702.5	2222.55	144	1		chr12	52661800	52678786	4	8	65866.6	2553	144	1		chr1	37894735	37964422	21	42	49331.4	5595.87	144	1
chr8	103803845	103823516	6	12	81744.8	3914.53	145	1		chr21	44739263	44785940	10	20	47652.5	2123.8	145	1		chr8	76030173	76049280	7	14	54785.5	4318.18	145	1		chr12	15774348	15817702	11	22	69839	6546.45	145	1		chr15	99433854	99448146	5	10	47069.3	3477.24	145	1
chr17	43221644	43282136	22	54	80920.1	3363.36	146	1		chr5	140936952	140956129	8	16	47994.3	2627.25	146	1		chr8	98094707	98102733	3	6	53013.3	2556.28	146	1		chr7	102505305	102533502	7	14	67901.2	4610.21	146	1		chr4	67420927	67441785	6	12	47499.9	3908.79	146	1
chr9	72457826	72492638	11	22	81105	3655.26	147	1		chr10	3442133	3510279	19	38	51722.8	6378.47	147	1		chr5	40568626	40587874	5	10	54319.8	4001.66	147	1		chr2	105991462	106027374	16	34	68240	4963.04	147	1		chr1	157969569	158007480	17	34	48192.5	4647.89	147	1
chr5	72586512	72612229	12	24	80666.5	3330.35	148	1		chr16	86151359	86159321	6	12	45953.5	777.091	148	1		chr17	17817222	17866827	12	24	54808.6	4548.78	148	1		chr19	52281031	52311133	9	18	67368.3	4563.46	148	1		chr5	1131657	1198769	16	32	47676.4	4308.59	148	1
chr1	183829887	183854527	12	24	82075.8	4930.46	149	1		chr1	233315185	233333812	3	6	51365.8	6213.97	149	1		chr11	29183145	29207560	5	10	55947	5774.15	149	1		chr8	124683685	124705614	9	18	67940.4	5205.94	149	1		chr15	99366788	99396284	10	20	46190.7	2973.2	149	1
chr1	15650041	15706213	25	50	80258.6	3123.16	150	1		chr8	2065389	2085412	7	14	46519.4	1715.97	150	1		chr10	25336700	25370295	11	22	53238	3228.48	150	1		chr16	24989542	25023872	12	24	67928.8	5211.29	150	1		chr20	61959868	61971456	8	16	45090.1	1917.81	150	1
chr15	99331063	99388983	15	30	82049.5	4934.78	151	1		chr1	44209950	44265680	19	38	50775.6	6029.99	151	1		chr8	97834310	97891210	13	26	65002.6	15010.2	151	1		chr11	27924408	27960042	16	32	67939.8	5320.16	151	1		chr6	45573804	45624033	27	54	49907.5	6785.94	151	1
chr3	194815044	194844997	10	20	78533.8	1704.33	152	1		chr4	90043197	90079971	10	20	49291.9	4670.3	152	1		chr1	164736494	164764057	8	16	53756.1	3919.46	152	1		chr15	71565821	71587664	6	12	65443.8	3020.89	152	1		chr1	17059750	17074909	4	8	46239.5	3154.59	152	1
chr12	80788806	80816246	9	18	81096.2	4623.64	153	1		chr1	120632745	120639571	3	6	47375.9	2812.99	153	1		chr3	197639475	197664179	5	10	51414	1749.04	153	1		chr8	67017887	67049862	8	22	67521.6	5144.78	153	1		chr17	19084834	19100052	4	8	49265.2	6262.21	153	1
chr6	137058973	137094159	17	34	80280.4	4088.61	154	1		chr7	47401256	47419863	7	14	46098.8	1829.07	154	1		chr2	38319779	38344190	9	18	52295.7	2819.47	154	1		chr6	112787834	112801712	5	10	66381.2	4082.91	154	1		chr14	89874503	89895633	7	18	46116.2	3150.48	154	1
chr19	18841633	18860357	10	20	77326.4	1432.39	155	1		chr2	223743907	223792294	10	20	50080.5	5941.92	155	1		chr9	37944058	38059053	23	46	54358.1	5197.77	155	1		chr10	25236760	25275352	10	22	66212.3	3936.38	155	1		chr9	33904379	33947174	15	32	45910.5	3201.07	155	1
chr5	196895	213050	5	10	77098.1	1455.57	156	1		chr1	201612608	201624920	6	16	45752.6	1968.69	156	1		chr17	48120591	48142641	6	14	50203.4	1470.73	156	1		chr7	17635080	17673230	11	22	73434.9	11258.1	156	1		chr12	648236	655956	3	6	43949.2	1298.5	156	1
chr17	55437775	55452611	6	12	77366.8	1738.78	157	1		chr2	206566656	206600406	11	22	46672.9	3236.62	157	1		chr15	35961264	36005791	10	20	53650.6	5044.91	157	1		chr20	4014630	4071850	19	38	74803.7	12857.3	157	1		chr14	51975212	52032076	14	28	54487.1	11856.1	157	1
chr16	66906967	66939583	14	30	77772.9	2557.09	158	1		chr4	3619770	3635875	7	14	45036	1755.44	158	1		chr2	28609891	28631506	4	10	49818.3	1225.57	158	1		chr20	19787687	19808807	4	8	65831	4135.3	158	1		chr14	69337961	69437261	47	94	57524.5	14924.8	158	1
chr21	44985382	45065835	32	64	83035.5	7868.3	159	1		chr17	57860757	57882811	4	8	45715.7	2644.27	159	1		chr11	65239445	65262446	12	24	50296.3	1748.08	159	1		chr9	107809877	107836008	11	22	65703.8	4052.92	159	1		chr20	59830254	59851050	4	8	45387.3	2971.75	159	1
chr4	190643853	190663967	6	12	81314.9	6376.14	160	1		chr7	47099337	47128253	12	24	45857.9	2903.17	160	1		chr8	97913817	97941114	7	14	55396.5	6936.17	160	1		chr12	50578232	50611167	20	40	66943.7	5404.63	160	1		chr20	35014252	35041487	11	22	47222.8	4836.94	160	1
chr5	177826934	177902332	31	62	80449.7	6031.84	161	1		chr15	86340915	86364330	10	20	45467.2	2545.21	161	1		chr4	39038182	39056482	5	12	50048.7	1835.49	161	1		chr17	70382259	70417849	11	22	65243.6	4010.99	161	1		chr12	95995410	96048963	22	44	49284.8	6940.47	161	1
chr12	106675285	106699240	6	16	76193.7	2213.44	162	1		chr15	87155247	87189891	7	14	46942.6	4053.35	162	1		chr15	40356224	40395451	9	18	50285.1	2392.85	162	1		chr2	226979659	227002706	5	10	65093.9	3920.29	162	1		chr2	6946552	6974328	10	20	44169.4	1827.66	162	1
chr8	41649934	41684703	7	24	77242.8	3417.79	163	1		chr2	687758	703166	5	10	44800.3	2101.65	163	1		chr2	224123804	224127507	2	4	48565.6	708.754	163	1		chr1	164670664	164724532	14	28	67507.4	6394.13	163	1		chr7	47103028	47128844	9	18	45464.6	3219.26	163	1
chr8	2066734	2084999	8	16	74375.1	1505.04	164	1		chr2	3219503	3230773	7	14	43506.7	998.522	164	1		chr17	75088513	75125594	13	26	50737.9	2881.19	164	1		chr13	38049911	38090131	15	30	65606.9	4540.84	164	1		chr5	14146560	14240103	30	60	62150	19990.1	164	1
chr13	45874310	45907950	20	40	75821.2	3098.24	165	1		chr7	154997505	155015901	6	12	43685	1341.07	165	1		chr3	99741907	99796212	15	30	53957.4	6120.17	165	1		chr7	129990131	130013547	9	18	65014.5	4025.21	165	1		chr11	121326908	121352904	5	10	43629.1	1538.96	165	1
chr15	24054371	24094510	13	26	76665.5	4270.79	166	1		chr6	75966469	75991237	7	14	46175	3896.01	166	1		chr8	67418123	67472872	16	32	54650.5	6996.92	166	1		chr20	52499512	52577241	24	48	83605.3	22720.2	166	1		chr20	35075751	35122311	16	38	53367.1	11425.8	166	1
chr6	87765835	87782218	9	18	74293.6	2011.83	167	1		chr5	72716198	72747430	8	22	47934.9	5668.61	167	1		chr3	193830237	193859684	9	24	49691.8	2385.21	167	1		chr1	205243384	205273916	8	16	64205.7	3535.61	167	1		chr16	70694390	70755604	16	38	49387.5	7566.05	167	1
chr3	72129277	72138871	5	10	73323.1	1074.53	168	1		chr17	28571959	28595271	10	20	45038.8	2797.44	168	1		chr20	50359729	50378321	8	16	48798.4	1517.11	168	1		chr14	68592715	68607596	4	8	63622.2	3211.32	168	1		chr1	172854489	172925924	24	48	52983.3	11193.9	168	1
chr10	111715824	111756273	12	24	76011.8	4295.68	169	1		chr1	234525694	234546083	7	14	47575.7	5380.66	169	1		chr4	160303948	160367966	16	32	52648.4	5595.17	169	1		chrX	115397510	115421934	10	20	63661.2	3289.91	169	1		chrX	56790105	56808835	10	20	42629.5	840.977	169	1
chr11	70940241	70964401	10	20	73431.9	1749.18	170	1		chr5	150003977	150024185	6	14	43782.7	1699.49	170	1		chr12	31645076	31684778	9	18	51283.1	4363.25	170	1		chr21	36552919	36648464	22	44	73703.4	13433.6	170	1		chr12	46760194	46803978	11	28	50294.7	8577.29	170	1
chr13	20271318	20320164	11	22	76869	5387.71	171	1		chr11	1885087	1927288	17	34	43285.6	1574.1	171	1		chr3	8878775	8896765	6	12	48731.3	1815.19	171	1		chr2	158027224	158050543	7	14	63814.8	3612.11	171	1		chr1	204257200	204289429	9	18	44701.6	3032.75	171	1
chr6	43664149	43678961	7	14	72396.6	1010.18	172	1		chr6	14445598	14463469	3	6	43539.1	1976.53	172	1		chr1	246038161	246044276	2	4	48915.7	2199.57	172	1		chr16	84819685	84869592	12	24	64325.1	4606.42	172	1		chr5	141158671	141239227	27	54	45949.1	4422.52	172	1
chr1	144937038	144943310	3	6	73729.2	2893.27	173	1		chr4	3336385	3361803	12	24	43741.8	2335.91	173	1		chr7	83805865	83867326	12	28	55603.8	8961.01	173	1		chr3	55501019	55525835	7	18	64119.6	4563.66	173	1		chr2	87745450	87812917	27	56	51538	10477.6	173	1
chr19	1742883	1767246	7	22	70175.2	784.489	174	1		chr10	111716101	111746298	8	16	44235.6	2853.62	174	1		chr1	65357257	65400373	11	22	50622.5	4126.2	174	1		chr8	13211210	13230595	7	14	62892.7	3382.68	174	1		chr2	112194843	112262275	25	52	51046	10033.9	174	1
chr16	5447640	5471428	7	14	70990.5	1843.57	175	1		chr9	123128968	123161295	8	16	43793.4	2418.06	175	1		chr2	75090404	75120718	10	20	48623.7	2531.22	175	1		chr11	86430749	86457981	8	16	62837.8	3621.86	175	1		chr17	437972	478024	15	30	43668.7	2659.45	175	1
chr2	206561839	206596795	11	22	71383.6	3160.02	176	1		chr18	55957186	55997832	10	20	45702.4	4507.64	176	1		chr2	100879396	100908387	10	20	48267.1	2307.68	176	1		chr20	46681088	46704955	5	10	68467.3	9351.09	176	1		chr21	43198758	43211384	6	12	43409.5	2462.07	176	1
chr8	57785033	57813302	7	14	71020.2	2954.11	177	1		chr8	55190423	55216692	8	16	43251.9	2093.64	177	1		chr20	52352350	52390890	8	16	49169.3	3256.63	177	1		chr3	64173249	64206028	10	20	64882.8	6113.28	177	1		chr20	48291772	48323085	12	24	53432.5	12518.9	177	1
chr2	177594934	177630567	5	10	72260.2	4386.42	178	1		chr1	230708177	230713983	4	8	42787.3	1651.81	178	1		chr3	177161628	177196633	7	14	49756.1	3892.56	178	1		chr9	73192813	73224382	6	12	63115.9	4381.78	178	1		chr17	75291363	75328126	15	34	46578.7	5746.06	178	1
chr6	168323830	168343682	6	12	69579.3	2320.7	179	1		chr1	224674773	224690536	3	6	45600.8	4527.13	179	1		chr1	25329947	25364035	14	28	47777.7	2110.05	179	1		chr2	112212500	112262188	17	36	65861.4	7368.73	179	1		chr15	39402534	39448803	16	32	47120.3	6399	179	1
chr3	195840592	195866964	6	12	68891.6	1967.35	180	1		chr3	197848745	197869708	10	20	43475.2	2421.23	180	1		chr9	75747650	75773106	8	20	49972.7	4510.8	180	1		chr5	167170652	167204774	9	18	62429.6	4063.93	180	1		chr21	44699567	44764684	19	38	46630.3	6192.63	180	1
chr4	55943538	55984384	11	22	70659.5	3823.19	181	1		chr5	36417289	36451027	6	12	46278.4	5533.03	181	1		chr6	19750936	19761753	3	6	46727.3	1345.63	181	1		chr15	101227055	101274514	14	28	63267.6	5087.6	181	1		chr12	124963385	125048814	41	82	48873.9	8466.01	181	1
chr12	33131119	33142610	4	8	68088.8	1740.89	182	1		chr10	7758367	7765842	4	8	41455.6	749.742	182	1		chr1	226951453	226971623	7	14	49838.1	4542.28	182	1		chr3	16102350	16132126	9	18	64378.7	6199.36	182	1		chr20	16368807	16414390	10	20	44443.4	4056.89	182	1
chr7	152986661	152990383	3	6	66852	516.986	183	1		chr4	140958431	141011804	17	34	46434.5	5769.62	183	1		chr7	110722782	110778138	20	46	53213.7	7938.05	183	1		chr8	128218296	128240119	9	18	63157.9	5067.3	183	1		chr20	49175109	49189912	8	16	45892.3	5610.34	183	1
chr7	80105217	80136407	8	16	71194.3	5146.35	184	1		chr2	105678864	105698184	6	12	43553.1	2890.27	184	1		chr22	32039604	32077578	12	24	48132	2905.01	184	1		chr14	69002656	69044451	9	18	63691.4	5771.89	184	1		chr8	145002512	145045104	8	44	50820.8	10831.1	184	1
chr4	6721246	6755040	16	32	68314.6	2338.54	185	1		chr6	155424175	155479077	13	26	44822	4194.51	185	1		chr12	15082734	15107946	7	14	47986	2816.18	185	1		chr7	116764606	116778551	5	10	61756.8	3851.61	185	1		chr14	34350046	34386321	6	12	42811.8	3028.96	185	1
chr12	9013339	9047382	12	24	68668.1	3040.04	186	1		chr8	7629932	7657151	12	24	45191.7	4651.73	186	1		chr15	93430116	93473926	12	28	51310.3	6142.16	186	1		chr9	81473133	81486325	5	10	60345.5	2469.54	186	1		chr9	73021914	73035601	4	8	42767.8	3043.99	186	1
chr1	242468378	242489236	5	10	70149.6	4542.87	187	1		chr9	138509236	138536337	6	12	42570.3	2051.55	187	1		chr11	95921748	95996463	20	40	49005.6	3847.82	187	1		chr2	189947955	190040751	39	84	75489.5	17974.6	187	1		chr7	55128824	55154876	6	12	44692.2	5035.85	187	1
chr5	102547334	102608018	16	36	78488.7	13089.5	188	1		chr17	55439797	55453370	8	16	41794	1757.7	188	1		chr2	181570189	181612473	8	16	51125.6	5995.87	188	1		chr8	103819527	103823884	3	6	59010.3	1592.92	188	1		chr11	48158376	48192510	11	22	41728.8	2225.54	188	1
chr9	72991045	73035591	9	26	70347	4953.52	189	1		chr1	230503078	230541396	16	36	46265.2	6230.51	189	1		chr1	151509467	151521804	2	8	48134	3053.41	189	1		chr12	13023276	13054966	8	18	62302.5	4905.61	189	1		chr19	2029335	2061847	10	26	43162.9	3716.12	189	1
chrX	56794171	56807163	6	12	65939.6	708.064	190	1		chr1	232736108	232768742	8	16	48611.6	8621.9	190	1		chr3	150063335	150094318	7	14	48733.2	3882.17	190	1		chr10	61135671	61155127	8	16	61368.1	3972.92	190	1		chr7	155046884	155065845	6	12	40897	1585.14	190	1
chr2	241840650	241862662	8	16	65976.6	895.888	191	1		chr1	5167384	5203799	10	20	41189	1343.71	191	1		chr2	40306117	40340266	7	14	49160.9	4405.22	191	1		chr1	17215815	17240908	7	14	63204.2	6019.81	191	1		chr5	172716489	172761233	12	30	44475.5	5235.05	191	1
chr1	236666808	236676178	3	6	67693.6	2693.88	192	1		chr21	46890611	46931453	11	22	41748.7	1911.41	192	1		chr17	38960221	38984941	5	16	47462.4	2743.92	192	1		chr5	167053247	167081283	8	16	61474.5	4362.4	192	1		chr5	176284139	176303936	12	24	40310.7	1286.81	192	1
chr19	48099497	48116373	5	14	66044.2	1324.77	193	1		chr18	56596886	56643160	14	28	44714.6	4877.28	193	1		chr6	14733820	14745859	4	8	45852.9	1347.16	193	1		chr13	48235720	48283140	14	28	61845.2	5078.68	193	1		chr12	125404577	125425594	8	16	42109.7	3312.28	193	1
chr4	90044543	90056962	5	10	66521.1	1921.22	194	1		chr6	16669866	16698943	7	14	43368.3	3579.38	194	1		chr11	12181080	12207904	8	16	47164.6	2768.24	194	1		chr10	91035408	91055907	5	10	59965.7	3304.44	194	1		chr16	66263250	66307524	13	26	42255.1	3754.44	194	1
chr20	59918870	59935030	8	16	65213.7	932.432	195	1		chr22	25076127	25106759	16	32	44410.3	4677.51	195	1		chr3	112338339	112406782	19	40	51537.6	7234.43	195	1		chr10	129710165	129744188	7	14	61721.1	5185.11	195	1		chr20	3779259	3793858	7	14	42900.6	4407.44	195	1
chr15	68132823	68148523	4	8	65459.6	1337.64	196	1		chr8	144298676	144325888	8	16	41237.1	1532.04	196	1		chr5	56784539	56801016	7	14	46913.3	2944.44	196	1		chr10	112148441	112186294	12	24	60935.8	4701.34	196	1		chr15	41315090	41335996	8	16	40219	1881.54	196	1
chr11	36371375	36426432	16	38	68518.4	4646.81	197	1		chr1	212767336	212770163	2	4	40896.5	1236.81	197	1		chr4	99431783	99444219	4	8	44635.3	1139.14	197	1		chr6	126225936	126252757	11	22	60813.9	4953.84	197	1		chr6	2789525	2818556	12	24	40222.5	1907.34	197	1
chr19	7994205	8034658	13	30	66059.7	2204.69	198	1		chr13	21035538	21069669	13	26	42397.5	2774.85	198	1		chr8	98240507	98257600	5	10	46828	3416.89	198	1		chr8	130489634	130528466	12	24	64771.8	8989.61	198	1		chr16	11706189	11752821	16	32	45358.9	7283.92	198	1
chr5	150006285	150024561	6	14	64943.8	1463.91	199	1		chr6	12314216	12350081	13	26	42708	3098.74	199	1		chr5	77887565	77911427	7	14	47509.2	4321.41	199	1		chr20	44400394	44409085	4	8	58536.5	2776.77	199	1		chr3	187975277	188014387	12	24	43142.2	5119.5	199	1
chr13	51923558	52009534	40	80	76054.4	12595.5	200	1		chr6	2789493	2802264	6	12	40765	1283.49	200	1		chr11	73845079	73866098	7	14	45703.7	2721.96	200	1		chr10	91922016	91994005	23	46	65690	9948.88	200	1		chr20	60540037	60560329	10	20	41032.5	3262.95	200	1
chr7	154998205	155016399	7	14	64259.4	1324.52	201	1		chr7	155047096	155075970	9	18	41223.4	1767.09	201	1		chr11	65183821	65199689	8	18	44743	1874.01	201	1		chr5	77792699	77840809	16	32	62340.9	7163.58	201	1		chr2	36588374	36639224	30	60	46660	8924.17	201	1
chr13	109232576	109253171	8	16	65817.5	3165.45	202	1		chr9	135057159	135067316	4	8	40264.4	830.843	202	1		chr22	28619439	28643014	8	16	47378.7	4722.07	202	1		chr5	142614758	142641858	9	18	57994	3371.24	202	1		chr9	93881848	93927470	13	26	43213.2	5629.75	202	1
chr12	100856312	100909277	12	26	68261.3	5656.66	203	1		chr4	56178332	56215220	9	20	43697.5	4264.25	203	1		chr1	223949439	223982361	9	18	50123.7	7660.95	203	1		chr19	13251868	13283557	12	28	59546.8	4937.15	203	1		chr16	15576039	15618712	17	38	42058.5	4651.36	203	1
chr8	58354009	58371004	7	14	64869.9	2661.42	204	1		chr1	15641594	15698302	15	30	43120.8	3793.77	204	1		chr18	56448824	56473174	6	12	44628.7	2196.37	204	1		chr10	93348838	93377196	9	20	59387.3	4891.76	204	1		chr8	19976967	20002637	15	30	39400.9	2012.53	204	1
chr6	3325286	3360754	11	22	64470.2	2298.33	205	1		chr6	168617440	168648061	7	14	41736.4	2480.3	205	1		chr6	47015181	47079997	21	42	48553.7	6196.41	205	1		chr16	25043318	25078453	6	12	59227.1	4746.74	205	1		chr14	99842389	99862053	6	12	38940.6	1590.82	205	1
chr4	105408966	105416928	2	8	62175.3	936.331	206	1		chr2	196424702	196440609	5	10	40712.4	1504.8	206	1		chr8	80836385	80876268	12	24	50304.4	8008.51	206	1		chr19	45240328	45277997	16	40	59392.7	4972.31	206	1		chr1	9816075	9881010	21	42	42655.8	5493.5	206	1
chr17	57897399	57932875	9	28	64318	3231.86	207	1		chr10	21800704	21820181	6	18	41860	2697.56	207	1		chr8	126226387	126243828	5	10	48348.2	6212.48	207	1		chr20	48378914	48392736	5	10	59357.2	5038.12	207	1		chr1	235093002	235133503	17	34	43008	6083.25	207	1
chr1	29740615	29781844	12	24	64057.5	3079.81	208	1		chr17	57906518	57931464	8	18	41804.5	2704.15	208	1		chr11	1689626	1722651	10	28	43929.9	1803.16	208	1		chr20	48804008	48812305	2	8	57811.8	3495.53	208	1		chr10	79131943	79178137	14	28	40872.5	3977.3	208	1
chr7	153546224	153555897	3	6	62345.4	1396.78	209	1		chr12	33134030	33144802	7	14	40527.5	1572.71	209	1		chr9	73169255	73216864	13	26	45942.7	3970.59	209	1		chr13	32316571	32365700	10	20	61195.1	7266.18	209	1		chr1	21621481	21669376	22	44	41936.9	5187.03	209	1
chr4	28437561	28450829	4	8	62023.9	1654.52	210	1		chr18	55916416	55942530	13	26	42526.6	3572.4	210	1		chr3	99615254	99651509	9	18	46776.2	4847.29	210	1		chr15	101708002	101746358	9	18	59083.6	5404.36	210	1		chr15	93345741	93377110	9	18	42094.1	5367.24	210	1
chr14	34361125	34372725	4	8	61912.7	1658.8	211	1		chr13	113808066	113854272	13	32	42384.8	3479.31	211	1		chr8	126372688	126401122	6	12	47388.1	5601.5	211	1		chr10	129772820	129789384	5	10	56581	3027.9	211	1		chr3	100237829	100280728	12	24	40908.5	4212.68	211	1
chr4	157842684	157880820	16	32	65311.7	5106.41	212	1		chr13	76248386	76279960	10	20	43231.1	4414.05	212	1		chr1	52088746	52137327	13	26	47016.7	5547.95	212	1		chr1	151941464	151973968	5	18	59206	5850.72	212	1		chr20	32496108	32515357	5	10	41602.9	5037.46	212	1
chr15	59735391	59742477	3	6	60936.8	918.346	213	1		chr11	90043437	90076363	9	18	40897.4	2176.41	213	1		chr17	39059790	39088598	11	22	43854.4	2503.42	213	1		chr5	59041007	59069049	8	18	56468.2	3258.48	213	1		chr10	121044476	121084710	12	24	39763.3	3206.65	213	1
chr9	138491158	138524112	9	18	62091.9	2250.76	214	1		chr1	77473026	77499384	11	22	41495.4	2820.31	214	1		chr22	24857065	24878868	5	10	44698.3	3396.91	214	1		chr11	28751709	28788983	8	16	58225.7	5058.08	214	1		chr19	42671050	42718240	22	44	39951.1	3440.15	214	1
chr1	229545302	229561933	9	18	62161.7	2567.83	215	1		chr8	109584819	109613693	7	14	47486.2	8881.64	215	1		chr1	189773540	189803713	7	14	47667.3	6523.4	215	1		chr2	87745983	87787302	15	32	59999.3	6871.35	215	1		chr2	239836149	239894521	21	42	40416.8	4156.09	215	1
chr12	2592642	2603740	6	12	60399.8	875.632	216	1		chr6	14700188	14744124	12	24	42556.4	3963.03	216	1		chr15	93347569	93374738	5	10	43747.5	2706.03	216	1		chr18	38421373	38457836	8	16	57906.9	4867.81	216	1		chr3	57935955	57984926	16	32	42957.4	6723.72	216	1
chr13	110838897	110869145	13	26	62229.2	2725.34	217	1		chr1	243504521	243557895	16	32	56619.1	18083.1	217	1		chr2	70332115	70371342	12	26	44051.9	3012.63	217	1		chr12	94171120	94199033	8	16	57054.2	4284.65	217	1		chr3	58011196	58052426	14	28	42780.2	6592.68	217	1
chr2	173892806	173927807	13	26	63148.8	3654.1	218	1		chr5	28858164	28866661	4	8	40866.3	2447.99	218	1		chr1	143992472	144013841	5	10	49770.5	8872.41	218	1		chr3	58012339	58049661	18	36	58868	6270.1	218	1		chr16	65993238	66014849	7	14	38312	2308.05	218	1
chr2	192082777	192099094	7	14	61707.6	2227.27	219	1		chr1	144924426	144941122	5	14	46114.4	7740.27	219	1		chr5	72730185	72747422	4	12	43309.7	2520.05	219	1		chr2	151443150	151482433	11	22	57911	5401.41	219	1		chr9	90216068	90235916	7	14	37772.7	1776.4	219	1
chr14	90802641	90813688	6	12	60420.5	1004.17	220	1		chr4	8909352	8919330	4	8	38393.3	410.096	220	1		chr12	85024755	85050416	5	10	44593.7	3941.53	220	1		chr3	10231042	10270194	11	22	59330.9	6902.5	220	1		chr1	155057572	155104601	20	44	40082.8	4115.04	220	1
chr5	28858099	28866641	3	6	61957.7	2670.23	221	1		chr3	194815496	194845482	16	32	39566.5	1781.17	221	1		chr2	238164331	238235997	22	44	47041.6	6736.6	221	1		chr10	69885435	69899489	5	10	55221	2904.96	221	1		chr15	61327297	61390013	17	34	39103.4	3392.94	221	1
chr8	49422780	49456475	8	16	61473.2	2830.38	222	1		chr13	109232688	109252524	6	14	40695.5	2921.84	222	1		chr6	132539101	132561005	7	14	43722.6	3427.98	222	1		chr3	115503318	115527742	9	18	55066.4	2855.17	222	1		chr1	11390924	11448360	14	28	38338.5	2665.03	222	1
chr9	93906778	93924933	6	12	60078.5	1546.81	223	1		chr2	191410333	191444085	9	18	41957.1	4198.75	223	1		chr4	77447676	77492008	12	24	44345.3	4229.27	223	1		chr17	66377784	66382320	2	4	53105.7	932.602	223	1		chr2	47400361	47436457	11	28	40669.4	5089.54	223	1
chr20	56496935	56512626	4	8	59489.3	990.102	224	1		chr6	143204070	143207147	2	4	38423.1	671.709	224	1		chr8	119451781	119456362	2	4	41403.5	1788.88	224	1		chr3	124823415	124873090	20	40	58666.2	6542.2	224	1		chr20	32359345	32378294	7	14	39626.1	4157.41	224	1
chr2	178557698	178597157	12	24	62929.2	4581.19	225	1		chr6	4008537	4042618	11	22	42509.2	4928.11	225	1		chr1	232659799	232714316	16	32	54675.1	15395.6	225	1		chr22	36720073	36733724	7	14	53720.8	1852.44	225	1		chr20	56644052	56654602	4	8	37600.2	2147.98	225	1
chr5	112598852	112622501	9	18	62492.5	4237.9	226	1		chr6	2839313	2866321	10	22	39782.8	2249.77	226	1		chrX	105506963	105546128	13	26	40782.5	1507.85	226	1		chr1	8079499	8118996	14	30	56938.9	5233.35	226	1		chr2	151315739	151352969	13	28	42047.6	6608.32	226	1
chr14	103727619	103737411	4	8	59294.5	1121.18	227	1		chr11	36331851	36392855	17	34	43239.6	5801.48	227	1		chr3	42054731	42122470	20	40	44565.5	5534.28	227	1		chr12	76078372	76116365	9	18	58117.9	6637.38	227	1		chr6	134117572	134136425	9	18	38062.3	2641.31	227	1
chr1	5182154	5203080	8	16	58741.4	613.132	228	1		chr1	164779837	164826641	9	18	45367.1	7998.8	228	1		chr14	71350349	71387928	9	24	43276	4377.95	228	1		chr6	136372159	136411522	20	40	58761.1	7514.4	228	1		chr10	75647990	75659121	5	10	36881.5	1536.08	228	1
chr2	48698401	48753482	19	38	62979.6	5028.9	229	1		chr17	8484822	8511845	10	20	41085.8	3775.11	229	1		chr1	223895370	223927793	11	28	44776.2	6124.7	229	1		chr1	218829982	218885541	17	34	59153.7	7967.16	229	1		chr17	73671492	73703492	12	24	40211.2	4892.8	229	1
chr6	125420059	125422863	2	4	58278.1	471.633	230	1		chr17	42161992	42230660	18	46	40369.9	3151.86	230	1		chr8	128813034	128825112	5	10	41458.9	2872.15	230	1		chr20	43350390	43364151	5	10	56731.1	5858.06	230	1		chr10	74056865	74095123	11	22	40392.8	5092.14	230	1
chr10	21928313	21939388	5	10	58838.2	1192.78	231	1		chr1	238032726	238060494	7	14	43504.1	6347.76	231	1		chr10	3484362	3541377	11	22	43485.3	4914.69	231	1		chr14	89450030	89474657	7	14	54423.2	3696.51	231	1		chr8	144094152	144110011	9	22	38247.2	2986.25	231	1
chr2	136913026	136936566	5	10	59648	2078.58	232	1		chr9	136816299	136831945	5	10	38154.3	1031.07	232	1		chr1	97556951	97564109	5	10	39269.5	819.591	232	1		chr15	39160946	39187418	6	12	54598.5	4063.45	232	1		chr2	37992141	38056348	28	56	44174.4	9162.34	232	1
chr1	234524881	234546346	6	12	62136.9	4572.05	233	1		chr19	48186039	48240796	14	34	39781	2737.85	233	1		chr6	19714233	19735197	8	16	40846.3	2513.58	233	1		chr7	93805774	93820493	6	12	53993.7	3463.38	233	1		chr5	10551182	10566945	7	18	38597.3	3627.07	233	1
chr6	2838360	2863736	13	28	60341.6	2791.36	234	1		chr8	105701764	105718659	9	18	42218.9	5345.58	234	1		chr2	210337658	210366250	6	12	42196.1	3894.23	234	1		chr11	128318882	128380202	40	80	56592.2	6187.19	234	1		chr5	177826465	177871312	16	32	38389	3498.07	234	1
chr2	28689331	28695483	4	8	58130.9	626.889	235	1		chr5	72586428	72612021	6	12	41102.4	4240.76	235	1		chr15	87435896	87460615	5	10	41256	3295.04	235	1		chr2	78942330	78953463	4	8	52509.9	2133.08	235	1		chr15	78029298	78077020	15	30	36827.1	1990.01	235	1
chr5	58411679	58423162	5	10	59480.8	2337.94	236	1		chr1	153667914	153680876	3	6	39112.8	2282.61	236	1		chr7	95100246	95133685	7	14	42002.7	4052.81	236	1		chr7	92352388	92398584	15	30	60068.7	9830.51	236	1		chr20	59925942	59934985	5	10	36137.6	1381.77	236	1
chr15	89191170	89204950	6	12	57506.7	952.198	237	1		chr17	8591526	8605696	4	8	38114.5	1363.15	237	1		chr6	19780042	19805428	5	10	40731.8	2845.77	237	1		chr5	60576002	60610378	10	20	57005.7	6823.64	237	1		chr8	128800618	128825257	8	22	40937.7	6226.28	237	1
chr3	156499374	156535209	12	24	60507.4	3981.27	238	1		chr2	31464829	31494473	9	18	38626.1	1926.86	238	1		chr4	95429425	95475135	11	22	43854.2	6038.29	238	1		chr14	55055660	55119491	16	32	60894.8	10774.7	238	1		chr9	139442923	139518769	28	56	40501.8	5832.56	238	1
chr8	98549624	98558442	3	6	58484.5	1965.53	239	1		chr2	36710229	36722199	8	16	38408.1	1758.39	239	1		chr5	56732189	56750663	8	16	40735.2	2992.79	239	1		chr7	100737180	100765746	10	20	54821	5013.33	239	1		chr2	42156178	42193505	13	26	38025	3381.83	239	1
chr18	56447053	56473188	7	14	58641.7	2187.5	240	1		chr12	108569097	108585552	8	16	37989.7	1373.99	240	1		chr21	44914373	44952826	12	24	40106.5	2403.31	240	1		chr8	123110508	123162510	19	38	59209.5	9594.37	240	1		chr1	203409670	203432848	8	16	36387.1	1796.3	240	1
chr4	119204203	119218211	5	10	58577.3	2155.83	241	1		chr8	75176729	75221871	15	30	45133	8549.89	241	1		chr18	3253270	3269090	6	16	39402.9	1767.09	241	1		chr8	138151503	138168693	4	8	54629.8	5184.5	241	1		chr17	17590197	17655974	29	58	51457.3	16885	241	1
chr3	112337979	112356879	7	14	58312.2	2373.84	242	1		chr3	195840760	195866952	7	14	38706.5	2145.12	242	1		chr13	51083707	51107257	8	16	40265.8	2729.45	242	1		chr15	63504751	63549264	18	36	56727.4	7398.06	242	1		chr12	124846199	124908562	29	58	42550.3	8026.12	242	1
chr13	109456913	109476767	7	14	58807.5	3077.37	243	1		chr7	5280301	5325421	11	28	38690.4	2265.02	243	1		chr1	219472240	219503430	8	16	46672.7	9469.28	243	1		chr6	161828511	161859992	8	16	54676.2	5483.99	243	1		chr14	55557128	55585167	8	16	38705	4281.56	243	1
chr10	27153211	27170513	5	10	57707.4	2147.18	244	1		chr1	243580399	243617538	11	22	47920.5	11535.4	244	1		chr7	130666835	130700219	7	14	40434.7	3268.29	244	1		chr1	16113615	16129512	5	10	52013.4	2864.64	244	1		chr6	112786443	112801216	6	12	38675.7	4403.83	244	1
chr1	206143962	206164863	7	14	61056	5630.73	245	1		chr11	77181583	77191592	3	10	37644.8	1412.27	245	1		chr20	19783380	19808749	7	14	39750.7	2628.23	245	1		chr1	179093853	179148532	16	34	56614.6	7469.15	245	1		chr2	219664376	219737057	17	40	39262.3	5014.99	245	1
chr7	1268938	1279971	6	14	56011.2	614.538	246	1		chr13	20295867	20319267	10	20	39255.8	3037.32	246	1		chr11	65874351	65895299	9	18	39564.5	2501.19	246	1		chr17	79011995	79026771	8	16	51812	2795.62	246	1		chr21	46969158	46975777	5	10	35207.8	974.979	246	1
chr9	25694417	25724386	8	16	59770.2	4450.4	247	1		chr3	126937069	126957093	10	20	37945.5	1756.1	247	1		chr9	91382122	91419240	6	12	39805.3	2757.87	247	1		chr12	109079686	109095856	5	10	52229.1	3237.23	247	1		chr5	151038835	151079284	18	38	38875.5	4663.77	247	1
chr19	41659695	41695326	9	18	57063	1745.92	248	1		chr12	117580592	117638161	16	38	40545.8	4386.76	248	1		chr3	8527108	8548218	7	16	39209.7	2178.55	248	1		chr14	102742457	102762038	5	10	51917.1	2974.35	248	1		chr4	169407982	169449592	9	24	38343.6	4144.36	248	1
chr16	84566490	84578538	6	12	55950.9	1186.73	249	1		chr20	35198120	35206518	2	12	36818.5	724.747	249	1		chr9	109641290	109659922	8	16	38981.9	2047.66	249	1		chr15	93344931	93375574	6	12	54314.7	5393.17	249	1		chr8	128859644	128889518	9	18	41477.1	7322.12	249	1
chr11	128573474	128598907	7	14	56008.6	1271.65	250	1		chr22	42796201	42814719	4	8	37100.8	1025.9	250	1		chr1	212637408	212664790	10	20	42592.7	5711.89	250	1		chr2	145753604	145785235	14	28	54386.3	5481.65	250	1		chr22	23862250	23908851	18	36	38310.7	4156.81	250	1
chr11	73826865	73861076	10	20	57854.2	3120.04	251	1		chr7	131750153	131782895	8	16	38416.2	2580.07	251	1		chr3	56845134	56874289	14	28	39231	2699.75	251	1		chr3	194277131	194320118	13	26	54163.6	5321.79	251	1		chr8	43035847	43056953	7	14	35240.7	1156.61	251	1
chr12	89842310	89855455	7	14	56495.9	1815.32	252	1		chr1	159907093	159918423	6	14	37052.5	1327.88	252	1		chr17	43221626	43254466	11	30	38534.5	2170.72	252	1		chr6	52364465	52438121	33	66	57621.1	8787.16	252	1		chr20	61356136	61408802	20	40	42627.9	8574.02	252	1
chr11	90062129	90077366	5	10	55420	839.559	253	1		chr13	110838281	110857700	10	20	37391.3	1910.83	253	1		chr7	55119698	55154818	7	14	39429.2	3178.36	253	1		chr21	43036230	43074662	10	20	54542.7	5826.29	253	1		chr11	65661105	65679724	5	12	36320.1	2275.24	253	1
chr2	213313352	213317683	2	4	55611.8	1104.4	254	1		chr4	148726157	148755384	12	24	38664.4	3214.97	254	1		chr4	128582960	128593477	6	12	38109.4	1894.11	254	1		chr2	67065126	67100116	13	26	53114.8	4583.69	254	1		chr8	103918410	103950153	9	18	39742.2	5707.39	254	1
chr5	134163769	134184757	9	22	56923.7	2443	255	1		chr19	56825198	56831076	2	4	36059.2	683.611	255	1		chr6	129959807	130010724	13	26	41813	5697.61	255	1		chr5	111333995	111349322	7	14	51507.9	3085.33	255	1		chr20	31734916	31753434	4	8	36863.8	2890.66	255	1
chr6	145137202	145148444	6	12	55625.4	1224.25	256	1		chr20	56057746	56070908	7	14	37044.4	1746.6	256	1		chr6	155401187	155425521	7	18	38710.5	2635.37	256	1		chr18	26735426	26765240	8	16	52797.6	4594.34	256	1		chr12	89761152	89784493	10	20	37357.3	3421.79	256	1
chr8	143576813	143598420	13	26	55115.1	795.138	257	1		chr5	4949108	4969757	5	10	38944	3745.73	257	1		chr5	10543631	10560402	9	18	38253	2197	257	1		chr4	30746457	30772327	6	12	51732.2	3531.26	257	1		chr19	39888896	39921944	9	20	38173.7	4273.11	257	1
chr5	140937764	140957148	15	30	56667.2	2403.62	258	1		chr17	55675630	55690375	6	12	36194.6	1041	258	1		chr1	227001752	227015733	5	10	38689.6	2650.8	258	1		chr12	92987386	93022867	10	20	53551.5	5371.82	258	1		chr7	101361716	101397934	13	26	37826.1	4005.71	258	1
chr9	46113426	46128977	4	8	55190.5	1032.59	259	1		chr1	183745269	183761578	5	10	38026.1	2933.99	259	1		chr22	36791880	36863992	18	36	40115.9	4182.5	259	1		chr10	3845640	3871576	8	16	50819	2710.31	259	1		chr18	35061438	35083457	10	20	34739.4	1105.35	259	1
chr12	2299105	2309405	6	12	55225.5	1179.35	260	1		chr1	244436904	244444610	3	6	37438.1	2429.7	260	1		chr2	29328864	29354401	7	18	39965.4	4085.92	260	1		chr2	56084517	56092502	4	8	49453.5	1417.34	260	1		chr20	43177310	43238965	20	40	55162.7	21659.4	260	1
chr17	8496753	8515100	5	10	56516.1	2502.53	261	1		chr15	93429226	93461529	10	26	39823.1	4919.75	261	1		chr1	237307574	237330260	8	16	42180.1	6395.18	261	1		chr14	65095532	65146928	16	32	56345.4	8362.13	261	1		chr10	63511665	63522561	6	12	37595.6	4248.35	261	1
chr8	120573813	120619672	17	34	65619.6	11661.9	262	1		chr7	131809289	131839624	9	18	36969.3	2071.88	262	1		chr5	72607792	72634479	7	14	40569.6	4811.67	262	1		chr6	86162153	86200605	8	16	51391.1	3514.51	262	1		chr14	102173605	102189008	9	18	34347.1	1102.85	262	1
chr8	49104588	49111401	4	8	54662.1	780.77	263	1		chr1	247888618	247915362	11	22	42859.9	7975.06	263	1		chr2	232466372	232511052	10	20	38165.7	2479.74	263	1		chr20	46637513	46654148	6	12	53529.8	5877.15	263	1		chr16	84630977	84655713	11	30	34952	1714.2	263	1
chr6	37092670	37112407	8	16	55522.2	1904.62	264	1		chr1	242468297	242489982	4	8	39802.8	4922.49	264	1		chr5	139690426	139717846	10	20	37376.2	1697.3	264	1		chr9	114823464	114835188	6	12	49412	1987.22	264	1		chr11	128318274	128380294	21	42	39413.7	6251.62	264	1
chr10	7715121	7742622	10	20	55983.8	2392.59	265	1		chr10	63767481	63811369	12	24	40061	5191.95	265	1		chr8	103794849	103801900	3	6	37067.8	1451.1	265	1		chr12	115351992	115414701	10	20	54995.8	7575.25	265	1		chr9	100827254	100849378	8	16	35004.6	1860.63	265	1
chr6	47318216	47334441	4	8	56046	2474.31	266	1		chr1	237301660	237330165	10	20	43079.6	8217.99	266	1		chr1	68639651	68695281	14	28	42690.5	7103.95	266	1		chr2	28805630	28885399	30	60	56340.8	9165.46	266	1		chr6	140364360	140400490	10	20	41535	8414.68	266	1
chr5	79642330	79656976	4	8	56215.7	2702.19	267	1		chr13	107378790	107424271	10	20	39673.1	4871.02	267	1		chr13	50927629	50940485	5	10	37252.8	1681.56	267	1		chr1	95164247	95201041	9	18	51868.5	4797.94	267	1		chr8	67018459	67059507	10	26	38806.8	5816.5	267	1
chr7	1547166	1583389	16	44	55164	1963.29	268	1		chr14	77760102	77784522	15	30	37372.4	2593.4	268	1		chr1	68435665	68453597	8	16	37515.5	1959.97	268	1		chr4	39027777	39041137	6	14	50259	3348.02	268	1		chr3	55498369	55525851	9	22	37952.6	4993.48	268	1
chr12	52557658	52596085	9	20	55054.4	1994.36	269	1		chr8	114703385	114707393	3	6	36721.7	2004	269	1		chr17	2295778	2310789	6	18	36296.6	867.636	269	1		chr6	45665233	45678767	3	6	48859.1	2030.1	269	1		chr20	59363258	59371353	2	4	33820.9	1019.97	269	1
chr13	111007170	111064985	19	38	57075	4145.34	270	1		chr13	108918457	108934871	4	12	37241.7	2545.81	270	1		chr17	76338448	76396026	15	36	38652.1	3402.86	270	1		chr2	190118457	190153217	10	20	53228	6465.36	270	1		chr18	61534611	61549746	7	14	35019.4	2246.03	270	1
chr2	118623053	118644386	9	18	55278.1	2549.29	271	1		chr3	196176402	196202183	14	28	36624.5	2039.28	271	1		chr1	145427752	145455087	9	20	40994.3	5759.48	271	1		chr12	53267848	53303396	9	24	51334.9	4916.29	271	1		chr14	61929947	61960340	11	22	38574.8	5926.64	271	1
chr21	46898393	46931397	15	30	54060.6	1633.7	272	1		chr15	48838156	48895409	14	28	42069.5	7597.47	272	1		chr5	55615245	55654905	10	20	40952.9	5774.5	272	1		chr3	193839599	193859729	5	12	48626	2343.13	272	1		chr1	8100530	8166878	17	34	41255.2	8625.24	272	1
chr15	30148748	30161310	5	10	53976.4	1609.19	273	1		chr14	57126438	57134556	4	8	35216.7	768.775	273	1		chr6	37204695	37210034	2	4	35992.9	862.782	273	1		chr5	142972288	142985525	4	8	47943.1	1800.23	273	1		chr6	2846472	2873864	10	20	36176.6	3574.66	273	1
chr19	47606344	47644952	8	20	55371.6	3231.49	274	1		chr5	1866763	1887576	8	18	35842.1	1479.8	274	1		chr3	156250910	156276553	8	20	38615.8	3490.01	274	1		chr20	4093204	4116664	7	14	51816.1	5750.05	274	1		chr9	137098841	137132774	9	18	34601.5	2025.8	274	1
chr9	132686412	132731466	15	30	56033.7	4117.94	275	1		chr9	125754299	125774773	7	14	36462.1	2309.47	275	1		chr12	79801388	79820046	5	10	37668.6	2578.54	275	1		chr3	123436094	123488267	18	36	51630.4	5671.21	275	1		chr8	19518657	19556780	12	26	38649.1	6084.43	275	1
chr12	39434826	39468581	9	18	55959	4091.11	276	1		chr16	66906995	66939407	13	30	36327.4	2255.88	276	1		chr21	45006519	45030014	12	24	37883.3	2838.2	276	1		chr12	88693121	88703208	2	4	48102.9	2218.13	276	1		chr1	65359157	65400379	14	28	37042.1	4550.91	276	1
chr6	12315012	12349369	10	20	55074.3	3370.42	277	1		chr12	2661097	2684874	7	14	35694	1797.54	277	1		chr14	100933200	100952561	7	14	36360	1347.53	277	1		chr8	94933218	94956648	7	14	49835.6	4315.81	277	1		chr6	168425503	168436430	6	12	33835.5	1427.07	277	1
chr7	92343398	92397833	12	24	57728.3	6036.84	278	1		chr2	173892778	173928136	9	18	38112.4	4225.28	278	1		chr4	57904612	57947992	13	26	39297.9	4290.28	278	1		chr5	5335539	5363551	8	16	49878.2	4773.24	278	1		chr8	6697749	6726522	12	24	34093.1	1714.87	278	1
chr16	31274891	31316096	11	22	54979.8	3300.52	279	1		chr4	105408441	105418088	4	14	35265.6	1385.31	279	1		chr6	143153975	143175259	9	18	38009	3011.69	279	1		chr7	43679627	43714585	11	22	51115.6	6138.62	279	1		chr10	106053175	106109784	12	30	38346.9	6068.48	279	1
chr4	39257427	39261149	2	4	52106.9	581.749	280	1		chr15	66037293	66093965	14	32	40429.8	6562.62	280	1		chr8	119345490	119361192	4	8	38617.5	3653.86	280	1		chr6	64271431	64285818	5	12	46677.2	1710.61	280	1		chr18	45626181	45688533	20	50	36812.6	4564.17	280	1
chr6	142627741	142652551	9	18	55286.6	3934.87	281	1		chr8	143578498	143596768	11	22	34234.3	571.851	281	1		chr1	172418079	172450185	8	16	40636.6	5724.5	281	1		chr12	79936898	79949104	7	14	46362	1401.25	281	1		chr1	85755606	85809922	16	32	40986.9	8772.03	281	1
chr15	24008100	24023159	4	8	52801.4	1450.18	282	1		chr5	52155075	52185281	8	16	40189.1	6624.18	282	1		chr11	95870182	95902240	10	20	36328.1	1458.64	282	1		chr6	139690040	139705293	4	10	48294	3369.39	282	1		chr4	3610830	3658229	20	40	33956.6	1782.2	282	1
chr6	2791208	2798925	6	12	51874.4	878.195	283	1		chr16	5448283	5455996	4	8	34396.9	860	283	1		chr1	240501590	240519692	4	8	40588.3	5769.11	283	1		chr2	46911118	46948594	13	32	51844.3	7008.01	283	1		chr19	14327245	14380344	20	40	36192.3	4046.14	283	1
chr13	42894271	42927116	12	24	55107.3	4322.4	284	1		chrX	56794367	56807185	6	12	34511.2	983.141	284	1		chr8	124670600	124733125	18	36	47787.9	12973.9	284	1		chr19	11195955	11206209	3	10	47037.1	2314.33	284	1		chr2	217381842	217425275	13	26	35545.6	3452.92	284	1
chr5	4949183	4969999	7	14	54267.3	3778.1	285	1		chr15	29809065	29827137	10	20	35354.3	1828.89	285	1		chr1	66719471	66764526	15	30	39031.1	4379.35	285	1		chr2	36655684	36690404	19	38	49833.6	5173.28	285	1		chr14	68696422	68723059	10	20	37523.5	5564.47	285	1
chr2	206631917	206644288	4	8	51344.6	1125.76	286	1		chr21	45330886	45351599	9	22	35106.5	1634.26	286	1		chr1	209963594	209996814	7	16	41441.9	6869.9	286	1		chr9	109628010	109659960	20	40	49295.7	4712.62	286	1		chr9	26242248	26265835	9	18	35691.8	3757.41	286	1
chr1	225694850	225721341	12	24	57943.8	7891.67	287	1		chr1	219769181	219791452	8	16	39542.2	6394	287	1		chr1	86034783	86051456	6	18	36490.5	2112.47	287	1		chr5	58484227	58506253	8	16	46988.1	2482.33	287	1		chr12	108728418	108747372	3	6	33647.1	1734.29	287	1
chr1	224674918	224690519	4	8	53307.1	3285.57	288	1		chr21	33836271	33851103	7	14	33943	803.894	288	1		chr13	33399346	33425709	6	12	37071.7	2718.03	288	1		chr3	159468943	159517095	13	26	49692.9	5330.43	288	1		chr1	95164255	95209847	17	34	38023.7	6182.28	288	1
chr6	136882595	136889234	4	8	50872	909.543	289	1		chr1	118870532	118881865	4	8	34439.9	1442.69	289	1		chr12	109215742	109232723	7	20	35891	1548.67	289	1		chr1	8255116	8299420	15	30	49518.6	5316.48	289	1		chr12	53718980	53784644	12	40	39076.6	7518.53	289	1
chr2	62173785	62205321	7	14	53412.5	3503.65	290	1		chr13	45874504	45906669	12	24	35182.1	2196.87	290	1		chr1	204377573	204395604	7	18	38081.5	3764.87	290	1		chr2	189834729	189851376	4	10	48327.9	4205.03	290	1		chr3	4315115	4326437	5	10	32842.9	1379.02	290	1
chr12	81771910	81784908	7	14	51797	1912.01	291	1		chr4	129081431	129090549	5	10	34484.3	1502.65	291	1		chr1	236664681	236670582	4	8	35679.2	1365.49	291	1		chr20	48925029	48937747	7	14	48923.6	4895.16	291	1		chr20	42473972	42492399	4	8	35975	4824.19	291	1
chr7	154438573	154449963	5	10	50693.5	829.192	292	1		chr19	3035408	3059426	9	22	34958.2	1991.09	292	1		chr18	42207167	42235074	7	14	37423.3	3133.96	292	1		chr20	11825894	11831448	3	6	46317.6	2366	292	1		chr8	141596110	141608189	6	12	33969.8	2935.2	292	1
chr1	149440886	149453979	5	10	53693.1	3956.7	293	1		chr1	1015669	1027981	5	10	33275.6	315.187	293	1		chr1	16157572	16170206	3	6	35468.7	1212.86	293	1		chr21	43197480	43206420	6	12	45640.5	1711.12	293	1		chr20	52724514	52758049	7	14	43303.7	12364.4	293	1
chr1	143887525	143902845	5	10	53472.9	3741.14	294	1		chr4	157842657	157873094	13	26	37136.2	4249.01	294	1		chr8	104306203	104325670	5	12	39724.4	5495.53	294	1		chr8	131138351	131164340	9	18	50182.2	6364.71	294	1		chr12	63118481	63134293	9	18	33579.9	2689.62	294	1
chr10	73989789	74057438	17	40	54308.6	4667.78	295	1		chr15	59504109	59513845	6	12	34199.6	1320.2	295	1		chr2	36594942	36640837	16	32	39529.4	5319.23	295	1		chr12	47477083	47497585	8	16	47601.5	3799.02	295	1		chr12	57911012	57921383	3	14	32567	1678.03	295	1
chr3	50512205	50536622	9	18	50953.4	1425.95	296	1		chr12	57478310	57488438	4	12	33567.2	792.01	296	1		chr2	178104475	178117319	4	8	35798.8	1718.53	296	1		chr17	2295749	2310884	8	20	46255.6	2503.33	296	1		chr14	74208050	74263177	19	46	39724.5	8858.91	296	1
chr3	126937081	126957096	8	16	50619.9	1126.84	297	1		chr1	157966585	157996957	8	16	35623.3	2873.19	297	1		chr5	139069844	139090725	6	12	35025.8	1064.93	297	1		chr21	44914375	44942980	10	20	48273.8	4539.61	297	1		chr6	125420314	125425695	4	8	31801.7	945.442	297	1
chr13	76345273	76366967	8	16	51714.2	2401.53	298	1		chr8	101508737	101527569	9	18	37771.3	5082.76	298	1		chr7	46013517	46020806	3	6	34566.6	833.133	298	1		chr4	129242363	129279952	11	22	48617.6	4965.51	298	1		chr6	57090411	57132702	12	24	36023.5	5189.11	298	1
chr1	247444306	247462162	13	26	52760.9	3453.35	299	1		chr11	69451129	69486326	15	38	34665.5	1985.11	299	1		chr1	157972167	157989712	4	8	35919.9	2193.12	299	1		chr8	40049662	40073481	12	24	47459.4	3827.71	299	1		chr6	157695678	157716481	6	12	32394.4	1668.4	299	1
chr1	44210659	44266303	20	40	54636.8	5486.5	300	1		chr7	152986613	152991171	3	6	33203.2	563.825	300	1		chr12	54645433	54667848	4	8	35931.2	2254.95	300	1		chr4	74969767	74993939	8	16	47232.1	3717.65	300	1		chr22	46461726	46476404	5	10	33024	2302.98	300	1
chr17	38380181	38423304	15	30	52605.7	3721.51	301	1		chr12	39435084	39468599	12	24	36879.9	4253.05	301	1		chr8	126439682	126447290	2	8	35190	1581.7	301	1		chr2	42345831	42374754	10	20	47668	4445.47	301	1		chr11	67113939	67148869	12	36	33473.4	2857.27	301	1
chr12	8101905	8147797	19	38	52316.9	3547.45	302	1		chr8	129241155	129262798	5	10	38282.1	5806.82	302	1		chr3	8909584	8926957	6	12	35232.4	1626.11	302	1		chr3	99750996	99766748	5	10	44864.8	1713.82	302	1		chr17	7784764	7815724	10	30	33012.6	2408.69	302	1
chr5	44864288	44880890	6	12	52012.4	3278.89	303	1		chr4	162360784	162380133	7	14	35867.2	3397.68	303	1		chr6	155464712	155522555	11	22	38644.9	5072.83	303	1		chr18	37518540	37542996	10	20	45972.4	2885.81	303	1		chr3	171506170	171556309	19	40	38251	7696.34	303	1
chr4	129075493	129092635	6	12	50752.3	2034.76	304	1		chr15	35967463	36038815	18	36	41569.7	9225.81	304	1		chr8	92316821	92336578	5	10	36880.4	3323.13	304	1		chr20	48291706	48317674	10	20	53862.8	10787.1	304	1		chr7	123280386	123315639	10	20	34664.3	4223.31	304	1
chr22	46866285	46899437	19	38	50152.3	1866.46	305	1		chr16	84553954	84578512	6	12	34258.4	1922.89	305	1		chr13	45769789	45816648	11	22	38644.6	5117	305	1		chr4	125852018	125874746	10	20	47147	4172.86	305	1		chr1	9336066	9391645	14	34	35631.7	5218.87	305	1
chr17	4551118	4569447	8	16	49867.7	1587.29	306	1		chr5	30028522	30044603	4	8	35828.5	3713.1	306	1		chr8	99478656	99505634	9	18	42387.8	8924.32	306	1		chr2	150589365	150603847	3	6	45936.9	2974.6	306	1		chr10	14416171	14458277	19	38	34303.8	3894.8	306	1
chr17	39051852	39105520	14	36	53727	5458.04	307	1		chr8	129209646	129222050	5	10	35824	3835.32	307	1		chr5	14263811	14280228	4	8	36412.9	2987.89	307	1		chr6	2839241	2858752	4	10	46100.6	3156.88	307	1		chr10	75760755	75796086	24	48	35203.8	4879.21	307	1
chr9	123419703	123473140	18	36	54452.3	6369.69	308	1		chr11	73834527	73869777	8	16	35859.8	3940.95	308	1		chr12	125406165	125423408	7	14	34956.7	1567.39	308	1		chr1	53573936	53612397	12	26	47399.3	4469.17	308	1		chr8	49101580	49112786	5	10	31024.9	713.822	308	1
chr1	238032685	238047770	7	14	51471.5	3434.85	309	1		chr6	14758641	14785593	10	20	34547.1	2668.25	309	1		chr14	77763032	77782212	5	10	35005.4	1883.48	309	1		chr11	112148614	112203467	10	20	46822.5	4163.34	309	1		chr17	36571317	36640850	26	62	34411.9	4109.4	309	1
chr10	22007222	22016675	3	6	49318.2	1301.68	310	1		chr5	196907	212822	5	10	33157.3	1308.21	310	1		chr1	247500472	247520862	4	8	36614.3	3586.6	310	1		chr8	107058581	107072473	4	8	47488.4	4887.21	310	1		chr12	50924014	50968976	19	38	36257.4	5975.45	310	1
chr8	76032501	76049336	4	8	51168.3	3168.35	311	1		chr7	139728983	139745738	8	16	33779.8	2000.55	311	1		chr9	109676941	109683582	3	6	33791.4	863.33	311	1		chr5	10551179	10560417	5	10	44975.2	2388.02	311	1		chr14	89993713	90032752	12	24	34330.9	4091.29	311	1
chr12	80747041	80764078	9	18	50572.6	2652.66	312	1		chr1	153079327	153107984	5	10	39604	7860.62	312	1		chr4	170145452	170188714	10	20	37676.9	4793.43	312	1		chr8	48425610	48437928	2	4	44968.1	2475.92	312	1		chr12	6927898	6941740	3	16	31314.8	1103.21	312	1
chr17	36857546	36875631	5	12	49059.2	1209.89	313	1		chr1	235120190	235136530	4	8	34874.5	3153.62	313	1		chr4	30746508	30782335	8	16	37356.8	4557.19	313	1		chr9	130301740	130346943	16	40	48855.4	6382.66	313	1		chr20	43972653	43983703	2	6	34541.2	4332.7	313	1
chr1	159883390	159892173	5	10	49140	1331.5	314	1		chr2	119801259	119820709	6	12	33337.3	1686.32	314	1		chr8	48253465	48282000	8	16	35409.1	2770.75	314	1		chr5	36638597	36668521	10	20	47962.2	5619.73	314	1		chr19	47925727	47962067	10	20	32371.7	2187.67	314	1
chr15	97299792	97308687	3	6	49039	1326.24	315	1		chr17	20624988	20633820	3	6	32814.4	1170.24	315	1		chr12	122879801	122898013	4	8	34371.5	1823.02	315	1		chr9	132245671	132259296	4	8	44833.1	2636.44	315	1		chr19	18475507	18490849	8	16	31992.7	1814.96	315	1
chr6	49141051	49148492	5	10	49196.2	1540.29	316	1		chr1	65361627	65388547	9	18	34471.1	2837.37	316	1		chr1	206490581	206510863	7	14	37357.4	4837.26	316	1		chr6	114151550	114181839	5	12	47614.3	5527.74	316	1		chr3	50393192	50427136	21	48	32399.5	2226.73	316	1
chr7	126200240	126215991	8	16	50110.2	2542.21	317	1		chr7	157560244	157583602	11	22	32876.4	1291.7	317	1		chr20	43120216	43130620	5	10	33460.3	954.047	317	1		chr9	37938511	37975142	19	38	45514	3432.32	317	1		chr1	68142618	68166986	7	18	33598.6	3448.07	317	1
chr6	21722687	21781870	18	36	53104.9	5628.3	318	1		chr13	109456389	109476702	9	18	34682.4	3168.83	318	1		chr3	64034714	64048909	4	8	34468.3	2052.6	318	1		chr2	20777379	20799606	8	16	45258.6	3189.57	318	1		chr10	95187698	95206163	8	16	33089.3	3085.5	318	1
chr1	202474518	202498145	9	18	53210.4	6296.6	319	1		chr12	131694656	131736268	11	22	33676.6	2172.15	319	1		chr9	141065873	141076804	3	6	33374.5	1078.89	319	1		chr11	73849489	73871186	11	22	44971.4	2916.08	319	1		chr8	8457195	8507626	18	36	37793	7791.59	319	1
chr15	67689319	67715314	7	14	49757	2877.65	320	1		chr1	203477451	203496429	7	14	34454.6	2983.34	320	1		chr8	104343628	104360463	10	20	37799.6	5505.05	320	1		chr8	67418952	67445530	8	16	45900.2	3851.15	320	1		chr12	56912256	56923989	4	12	31938.4	1984.05	320	1
chr3	87216923	87235651	6	12	49089.8	2303.54	321	1		chr8	49100978	49111100	4	8	32426.8	1028.4	321	1		chr3	171668614	171701103	8	16	35598.2	3378.86	321	1		chr7	106358563	106377406	4	8	44652.3	2615.41	321	1		chr20	23603981	23622806	4	12	32845.9	2900.93	321	1
chr7	78118782	78139949	10	20	49649.3	3115.78	322	1		chr2	177594275	177630392	8	16	35625.8	4232.91	322	1		chr22	40892594	40908284	4	8	33735.1	1567.43	322	1		chr4	19962543	19989767	10	20	45875.2	3982.87	322	1		chr1	234835885	234867677	7	14	33257.6	3354.06	322	1
chr1	52152825	52159458	4	8	47463.8	1004.24	323	1		chr14	71278744	71298062	8	16	33360.3	2020.66	323	1		chr3	171844317	171871469	7	14	35446.9	3339.7	323	1		chr6	37210022	37219432	2	4	43340.6	1690.98	323	1		chr17	7737354	7748472	6	20	32093.2	2215.82	323	1
chr7	41222256	41242538	5	10	48555.1	2273.61	324	1		chr1	42674034	42694127	8	16	33935.1	2640.22	324	1		chr19	2491954	2555340	16	32	35236.3	3264.38	324	1		chr2	37993048	38029905	20	40	48039.4	6394.69	324	1		chr17	62598458	62679503	29	64	39801.2	9936.12	324	1
chr12	126761500	126773326	7	14	47835	1608.34	325	1		chr2	178569169	178591888	11	22	34169.4	2935.29	325	1		chr19	44255728	44289165	10	22	33657.7	1765.47	325	1		chr2	45396730	45417953	8	16	44598	3066.72	325	1		chr1	16276044	16292640	10	20	31950.6	2177.4	325	1
chr10	125598515	125604697	3	6	46825.6	623.764	326	1		chr1	244186127	244223286	7	18	41458.3	10289.3	326	1		chr21	46726887	46762859	8	16	33856.8	2028.82	326	1		chr21	36167775	36185728	6	12	44695.8	3177.68	326	1		chr21	44913422	44952699	16	32	35502.5	5773.72	326	1
chr8	43046788	43058090	7	14	46863.7	836.348	327	1		chr1	237749367	237755198	3	6	33278.1	2151.64	327	1		chr19	28453728	28465167	4	8	33183.4	1364.67	327	1		chr1	94157197	94181702	7	14	44476.6	3082.73	327	1		chr10	134268366	134282433	5	10	30607	886.221	327	1
chr19	56825353	56829717	3	6	46623.7	596.559	328	1		chr3	87216969	87240853	7	14	34280.7	3291.22	328	1		chr21	47598290	47623069	6	14	33298	1509.04	328	1		chr2	67483922	67496432	4	8	43537.3	2154.22	328	1		chr20	61680845	61690803	2	4	31399.6	1705.81	328	1
chr6	34670063	34691433	7	14	48306.9	2327.19	329	1		chr9	46112965	46128972	6	12	31725.9	761.933	329	1		chr6	142619073	142662142	11	24	37551.9	5999.51	329	1		chr9	97623187	97641586	7	14	45278.1	3928.19	329	1		chr17	71274497	71304298	13	26	31758.9	2199.31	329	1
chr7	47405670	47419706	9	18	47051.5	1089.19	330	1		chr3	63478035	63501958	9	18	34154.9	3210.47	330	1		chr1	87230605	87258621	9	18	35232.9	3686.91	330	1		chr2	151370143	151395433	7	14	45092.1	3836.49	330	1		chr20	25195462	25218959	12	24	33798.1	4243.56	330	1
chr4	3619850	3635883	5	10	47587.5	1640.18	331	1		chr7	1268013	1278131	5	18	31709.8	773.015	331	1		chr7	144519055	144526382	3	6	32646.2	1100.52	331	1		chr2	227654301	227667186	4	12	42961.2	1919.87	331	1		chr2	47287283	47320009	21	42	32958.4	3459.14	331	1
chr1	230530561	230543680	8	16	48048.3	2176.44	332	1		chr13	44133944	44155016	8	16	33843.7	2939.54	332	1		chr10	121510779	121565361	10	20	37290.4	5774.78	332	1		chr4	41143744	41164614	6	12	45728.3	4752.1	332	1		chr20	55283373	55288343	4	8	30223.6	752.458	332	1
chr18	3596639	3624698	5	10	49148.1	3423.2	333	1		chr17	56223056	56229482	4	8	31978.3	1078.28	333	1		chr1	183149805	183204110	13	28	39061.6	7564.69	333	1		chr17	48287415	48299928	5	10	44130.8	3172.05	333	1		chr1	214593043	214664465	20	40	39753.5	10291.9	333	1
chr5	141531874	141549417	10	20	47732.7	2038.5	334	1		chr15	96882467	96906694	11	22	32815.5	1938.16	334	1		chr15	60651913	60672445	5	10	33387.1	1893.05	334	1		chr12	96810689	96842017	6	12	44539	3681.04	334	1		chr14	65696680	65724784	9	18	33039.1	3664.76	334	1
chr8	75177691	75221816	12	24	52583.8	6905.56	335	1		chr12	80787419	80803083	8	16	33115.3	2391.89	335	1		chrX	23797058	23840510	12	30	33071.3	1629.45	335	1		chr18	68087241	68101070	3	6	42702.6	1844.79	335	1		chr6	113950479	113975877	14	28	35516.6	6192.03	335	1
chr21	43104969	43129926	7	14	47068.9	1412.57	336	1		chr11	68888953	68898992	6	12	31561.6	944.67	336	1		chr2	182639239	182655890	7	14	33786.5	2349.46	336	1		chr10	74052411	74095193	11	22	46482.6	5642.95	336	1		chr13	45874513	45908463	13	26	31930	2637.91	336	1
chr22	44432378	44466172	8	16	46770.9	1378.8	337	1		chr13	30129668	30158734	9	18	33385.2	2801.96	337	1		chr1	203601349	203645338	10	20	39005	7583.7	337	1		chr15	39673626	39722648	10	20	47105.2	6363.06	337	1		chr12	2038646	2059524	5	14	32711.7	3457.4	337	1
chr6	150618919	150636001	5	10	46683.4	1366.56	338	1		chr6	150697194	150742820	12	24	35529	4959.55	338	1		chr2	72788721	72803818	5	10	33646.7	2338.53	338	1		chr21	38279607	38300321	6	12	43451.8	2848.18	338	1		chr15	33292099	33314675	9	18	31484.5	2250.83	338	1
chr13	24619251	24643546	10	20	47635.2	2519.39	339	1		chr12	110463282	110498411	9	18	32975.6	2434.44	339	1		chr18	3649402	3675296	8	16	35016.5	3757.22	339	1		chr8	23201042	23214126	6	12	43075.1	2478.11	339	1		chr14	71284315	71299544	7	14	30956	1742.2	339	1
chr7	157631795	157655329	7	14	46164.3	1061.38	340	1		chr3	128549258	128565012	6	12	31714.4	1181.55	340	1		chr8	75179985	75196912	5	10	33711.8	2676.16	340	1		chr22	36813238	36867408	20	40	46342.4	5790.77	340	1		chr6	168134407	168152264	7	14	30385.5	1173.2	340	1
chr4	28834917	28844712	5	10	46748.6	1749.39	341	1		chr6	169062723	169072455	5	10	31512.2	1097.77	341	1		chr12	53350757	53374084	6	12	32795.4	1772.85	341	1		chr22	27526869	27543220	8	16	43526.4	3011.85	341	1		chr2	161224201	161276612	29	58	37950.8	8836.49	341	1
chr21	45329097	45351402	9	24	46407.8	1559.12	342	1		chr2	49056122	49095017	9	18	33904.8	3492.77	342	1		chr15	39416713	39432567	7	14	32809.9	1894.55	342	1		chr4	166414939	166446472	6	12	44256.6	3752.43	342	1		chr20	41584125	41592928	5	10	30314.9	1261.47	342	1
chr11	1885122	1929853	18	40	46802	2048.68	343	1		chr6	121900514	121914620	5	10	32409.9	2153.99	343	1		chr2	190258851	190277604	6	12	34072.3	3171.13	343	1		chr11	29303703	29355752	15	30	49311.2	8858.74	343	1		chr6	126234964	126267280	10	20	35508.8	6479.36	343	1
chr1	120845156	120864665	6	12	48694.5	4001.3	344	1		chr7	1546743	1577290	10	34	31830	1576.23	344	1		chr20	49342008	49364639	13	34	32833.1	1998.32	344	1		chr5	14032972	14040196	4	8	42220.7	1895.58	344	1		chr21	35895323	35925987	5	12	33638.4	4624.13	344	1
chr8	102465178	102520671	19	40	58040.1	13562.5	345	1		chr18	56446739	56473194	12	24	32264.5	2108.46	345	1		chr17	7738714	7746754	3	8	31192	373.86	345	1		chr7	81203862	81213739	2	4	43091.4	2876.18	345	1		chr22	39383132	39399047	13	26	29496.9	568.165	345	1
chr1	247904044	247915417	6	12	48186.3	3751.95	346	1		chr10	75932	91991	6	12	31904.4	1829.12	346	1		chr5	148819345	148851768	14	28	32834.8	2039.41	346	1		chr12	6432845	6456486	8	22	43821	3619.44	346	1		chr1	183831970	183866200	13	26	31960.6	3101.24	346	1
chr1	153090289	153120542	7	14	52718.9	8440.59	347	1		chr12	52558046	52596038	7	14	31472.6	1398.11	347	1		chr1	243677795	243688926	7	14	34597.4	3868.02	347	1		chr20	4487749	4493423	2	4	42403.5	2241.8	347	1		chr20	23234901	23250551	7	14	30864.9	2011.03	347	1
chr5	168476525	168524433	10	20	47869.7	3621.84	348	1		chr1	151098510	151106521	7	14	32386.1	2336.81	348	1		chr1	117362830	117371170	3	6	31334.2	672.204	348	1		chr22	30012201	30023013	4	8	42695.5	2549.47	348	1		chr1	95082857	95119490	10	20	33900.2	5179.91	348	1
chr1	184375110	184392395	5	10	47305.6	3202.91	349	1		chr12	81772347	81782331	6	12	31805	1781.15	349	1		chr17	6767668	6782640	6	12	32272.1	1618.47	349	1		chr2	227464758	227488477	8	16	43178.1	3057.38	349	1		chr6	169035256	169042026	5	10	29193.6	540.923	349	1
chr2	234606016	234616925	3	6	45482.9	1383.26	350	1		chr7	78118967	78139575	11	22	33071.7	3229.27	350	1		chr11	12815284	12836808	7	14	32849.9	2234.19	350	1		chr5	111262744	111296034	9	18	47152	7130.72	350	1		chr20	55145209	55162237	6	12	31668.7	3022.47	350	1
chr11	48156022	48165610	5	10	44878.6	844.703	351	1		chr10	20108686	20136295	8	16	33898.3	4149.63	351	1		chr3	138097216	138118544	5	10	32113.6	1578.27	351	1		chr19	18475541	18489616	7	14	41684.5	1698.85	351	1		chr19	13162188	13179328	9	18	30821.1	2214.49	351	1
chr8	75723019	75730794	8	16	45807.2	1945.31	352	1		chr10	95196671	95219184	6	12	31288.6	1564.65	352	1		chr20	45901401	45906731	4	8	31120.8	591.63	352	1		chr14	59713137	59748784	12	24	46237.7	6284.57	352	1		chr20	34454321	34471650	4	8	36172.6	7591.83	352	1
chr16	5946464	5976287	12	24	45820.1	2004.11	353	1		chr6	37092834	37123153	9	18	31853.1	2149.62	353	1		chr17	62650119	62705548	12	30	35363.7	4872.21	353	1		chr15	85861358	85901722	13	26	44569.9	4851.75	353	1		chr7	47401159	47422016	8	16	30837.1	2304.7	353	1
chr6	155470404	155495567	9	18	46086	2272.22	354	1		chr16	7648530	7697486	11	22	34127.2	4528.43	354	1		chr15	101243106	101274485	9	18	32041.1	1672.5	354	1		chr16	75275751	75290539	4	16	42812.7	3102.52	354	1		chr15	93152450	93168597	10	20	29405.3	978.508	354	1
chrX	128710261	128738393	9	18	44693.3	945.235	355	1		chr17	54420046	54436840	5	10	32069.8	2475.44	355	1		chr3	192587137	192611229	7	14	32244.7	1920.13	355	1		chr8	120547430	120602270	14	28	51796.4	12097.7	355	1		chr17	15851947	15869803	8	16	35460.2	7092.4	355	1
chr17	77674662	77679440	3	6	43968.6	249.889	356	1		chr3	158203969	158213118	4	8	31075.5	1484.88	356	1		chr9	132773163	132800196	8	16	33026.2	2722.22	356	1		chr5	90574366	90610632	13	26	43105.8	3430.76	356	1		chr5	172185044	172234641	16	36	34673.3	6353.38	356	1
chr1	248776868	248782173	3	6	45200.7	1522.54	357	1		chr18	56660686	56675822	6	12	31602.5	2029.74	357	1		chr9	35510938	35526223	6	12	31795.9	1557.54	357	1		chr9	26256750	26262441	4	8	40811.9	1193.97	357	1		chr6	134742560	134769650	6	12	33656.6	5347.57	357	1
chr1	163124565	163142727	9	18	47421	3754.09	358	1		chr1	206151319	206173953	5	10	35539.9	6013.85	358	1		chr10	3931926	3948626	12	24	32306.2	2209.41	358	1		chr1	68435602	68454108	7	14	42043.8	2429.84	358	1		chr7	100760548	100781787	9	22	31875.5	3729.57	358	1
chr1	65361794	65388500	11	22	46270.8	2606.51	359	1		chr6	47306726	47341708	6	12	33428.8	3910.99	359	1		chr4	151138903	151166303	7	14	33337.6	3244.16	359	1		chr18	11855621	11860440	3	6	40684.9	1073.19	359	1		chr20	39118390	39140089	13	26	34432	6292.71	359	1
chr6	155421247	155455998	7	14	46587.2	2960.79	360	1		chr6	87766504	87782627	12	24	31436.6	1929.92	360	1		chr1	247899999	247905317	2	4	31891	1909.69	360	1		chr22	31223223	31237912	7	14	41160	1584.94	360	1		chr16	81515408	81565435	15	36	31031.7	2946.59	360	1
chr5	102810723	102826698	4	8	46814.7	3228.55	361	1		chr1	230306341	230313312	5	10	31347.9	1868.23	361	1		chr1	17215495	17241213	4	8	32592.4	2792.97	361	1		chr9	22080519	22170643	19	38	50685.7	11184.4	361	1		chr17	80817581	80851788	11	22	32469.3	4416.12	361	1
chr7	139562472	139568097	4	8	44274.4	717.188	362	1		chr13	111007226	111085774	28	56	36179.2	6770.84	362	1		chr15	49065653	49098457	8	16	33781.6	4015.21	362	1		chr2	238105325	238172180	20	40	46979	7527.87	362	1		chr19	15504432	15544471	22	48	31518.7	3471.38	362	1
chr18	19832986	19863001	10	20	45941	2407.2	363	1		chr12	2299118	2325879	9	18	31567.3	2170.32	363	1		chr5	106790671	106822113	8	16	35784.1	6040.01	363	1		chr8	28205488	28272422	21	44	47516.4	8092.32	363	1		chr5	172502374	172526142	9	18	30218.6	2227.06	363	1
chr8	26049065	26088427	13	26	45101	1605.97	364	1		chr6	163593748	163612993	4	8	31046	1764.77	364	1		chr5	150001702	150031494	12	26	31627.2	1942.44	364	1		chr10	89416255	89437334	7	18	43218.3	3899.61	364	1		chr14	95585817	95592510	4	8	28787.9	809.184	364	1
chr17	20625786	20633584	2	4	44534.4	1097.96	365	1		chr1	184026070	184039276	4	8	32452.4	3172.08	365	1		chr11	12139605	12161302	6	12	31642.9	2026.5	365	1		chr7	87908177	87941348	6	14	43105.7	3937.4	365	1		chr5	167143136	167197242	16	32	35152.7	7201.51	365	1
chr2	227331111	227349132	6	12	45555.3	2160.72	366	1		chr2	234605384	234616918	4	8	30802.7	1583.62	366	1		chr12	118109826	118137769	5	10	32092.5	2486.93	366	1		chr3	134030464	134055925	13	26	42654.8	3590	366	1		chr20	23042379	23073457	9	20	32566.6	4621.3	366	1
chr16	81545040	81602215	14	28	46551.9	3321.87	367	1		chr6	21740800	21781871	14	28	34397	5281.73	367	1		chr8	124070307	124078240	3	6	31371.8	1794.44	367	1		chr9	118706219	118715453	2	4	40975	1923.44	367	1		chr1	39620248	39679049	18	36	35233.6	7291.32	367	1
chr6	12573379	12613966	9	18	47612.6	4777.09	368	1		chr14	88981791	89023971	10	26	34499	5394.82	368	1		chr3	109630096	109655329	9	18	32926.5	3378.7	368	1		chr14	38755670	38763431	4	8	40847.7	1850.22	368	1		chr12	46944033	46956492	6	12	30872.2	2931.6	368	1
chr21	46968120	46993787	10	20	44206.3	1450.19	369	1		chr14	73673785	73695710	7	14	31157.6	2060.95	369	1		chr6	151134892	151178592	10	20	33539.8	4002.92	369	1		chr10	13981180	14035619	18	36	43328	4333.34	369	1		chr14	34496050	34551483	13	26	33442.7	5510.04	369	1
chr5	2133739	2142683	4	8	43898	1148.41	370	1		chr1	172307607	172327915	4	8	33985.4	4910.47	370	1		chr4	40311217	40323761	4	8	30534.6	1088.82	370	1		chr14	103575032	103627848	12	26	45506.3	6528.06	370	1		chr12	115662008	115696088	10	20	30031.3	2112.96	370	1
chr7	157560264	157584496	10	20	44036.8	1320.64	371	1		chr2	75076707	75096280	5	10	30316.6	1278.12	371	1		chr5	38635520	38672310	9	18	35601.7	6213.83	371	1		chr7	17532944	17604942	18	36	58815.2	19842.6	371	1		chr3	45161817	45182276	13	26	31699.2	3805.37	371	1
chr14	55108957	55121476	5	10	44127	1452.2	372	1		chr10	131293450	131340108	15	30	32030.7	3018.77	372	1		chr18	42169560	42181357	5	10	30947.1	1724.72	372	1		chr5	95556827	95594860	10	20	43125.6	4168.42	372	1		chr17	76858399	76883658	7	14	31571.2	3700.44	372	1
chr3	43645006	43653896	4	8	43403.6	820.547	373	1		chr1	232946930	232968597	8	16	35226.2	6261.76	373	1		chr1	221882197	221901989	5	10	35142.7	5953.43	373	1		chr1	218531120	218558883	15	30	43604.6	4675.29	373	1		chr15	39177768	39191923	5	10	30587.5	2757.39	373	1
chr10	77470	91989	4	8	43828.5	1293.64	374	1		chr3	156505044	156535768	9	18	32269.4	3333.55	374	1		chr11	96036164	96062529	10	20	30433.1	1254.97	374	1		chr7	73888585	73895163	3	6	40047.5	1164.96	374	1		chr4	5805184	5853107	17	34	29271.4	1442.48	374	1
chr1	120634951	120639601	2	4	44624.2	2125.05	375	1		chr7	79122765	79137361	5	10	30804.9	1872.67	375	1		chr6	3884549	3913148	7	14	31150	1984.77	375	1		chr20	50050991	50073440	4	8	46249.4	7381.23	375	1		chr4	41143756	41162446	4	8	32075.8	4268.8	375	1
chr5	2754775	2767009	6	12	44416.8	2041.85	376	1		chr3	72129829	72139454	6	12	29770.1	954.8	376	1		chr1	203294740	203297657	2	4	29945.9	793.716	376	1		chr1	86073519	86096122	7	14	42077.7	3281.96	376	1		chr4	41397034	41451373	21	42	38482.9	10677.6	376	1
chr1	232736133	232769550	7	14	50469.7	8153.75	377	1		chr9	74342186	74370048	7	14	32214	3404.74	377	1		chr5	108867426	108871779	3	6	30088.8	976.813	377	1		chr15	60654779	60675675	12	24	42377.1	3660.98	377	1		chr2	227620746	227667124	13	30	33665.8	5982.76	377	1
chr6	158178385	158200749	5	10	43464.4	1194.24	378	1		chr1	221882139	221904425	6	12	35954	7144.89	378	1		chr7	47803178	47823973	7	14	31442	2383.11	378	1		chr8	82120279	82147045	7	14	42871.1	4237.06	378	1		chr19	45244762	45278019	12	30	32119.6	4483.04	378	1
chr2	193591997	193604579	4	8	43621.8	2047.09	379	1		chr4	15670613	15691878	4	12	31640.2	2870.78	379	1		chr1	144028222	144047597	5	10	33598.2	4539.56	379	1		chr16	11171619	11199318	9	18	42570.6	3966.5	379	1		chr17	48716184	48772885	17	34	34066	6452.57	379	1
chr20	55664202	55672688	5	10	42037.9	465.881	380	1		chr1	209355812	209375236	7	14	33617.1	4941.47	380	1		chr1	231512362	231531058	7	14	34165.1	5124.57	380	1		chr7	83848545	83868216	8	16	42261.2	3849.61	380	1		chr9	137513915	137571835	12	28	34676.7	7135.74	380	1
chr2	36709588	36719254	4	8	42604.8	1080.66	381	1		chr8	124068977	124078834	6	12	31006.2	2372.58	381	1		chr2	28491997	28536524	9	18	33528.8	4492.77	381	1		chr6	134744413	134786346	10	20	46210.2	7879.21	381	1		chr8	11368168	11395880	10	20	29859.7	2361.06	381	1
chr2	233188846	233214033	15	30	42792.7	1355.06	382	1		chr6	87968531	88004815	12	24	33482.9	4851.17	382	1		chr2	208535586	208553345	5	10	30563.2	1527.27	382	1		chr5	64486929	64505105	6	12	40461.6	2144.77	382	1		chr8	143683691	143705408	13	30	29528.6	2052.26	382	1
chr14	32978867	32994185	4	8	43068.1	1730.93	383	1		chr7	152683878	152694704	4	8	29709.8	1154.05	383	1		chr2	85173044	85191236	6	12	29874.9	1000.56	383	1		chr3	1221298	1259838	14	28	46182.5	7885.28	383	1		chr16	65866590	65923296	16	32	33734.4	6317.05	383	1
chr19	18400958	18418848	8	16	42614	1295.24	384	1		chr8	19307173	19318486	4	8	29289.4	875.626	384	1		chr5	73671023	73715114	15	30	36569.1	7702.7	384	1		chr6	16739356	16777129	10	26	44394.6	6213.66	384	1		chr1	7485267	7531595	11	22	30317	2923.3	384	1
chr5	158604555	158611721	3	6	42624.8	1434.63	385	1		chr1	17215505	17232128	5	10	31148.2	2815.94	385	1		chr17	2096100	2143773	14	28	32975.4	4199.99	385	1		chr11	86184851	86235675	17	34	43754.4	5616.05	385	1		chr14	69011479	69044421	9	18	31963.6	4638.23	385	1
chr18	45462	51569	6	12	41469	642.456	386	1		chr14	91366911	91378127	5	10	30026.4	1727.26	386	1		chr6	76073382	76146998	15	30	37470.5	8745.58	386	1		chr2	28015608	28032166	7	14	40616.8	2488.67	386	1		chr12	122879810	122934317	10	24	34764.6	7500.16	386	1
chr9	123128982	123149062	6	12	41856.8	1094.36	387	1		chr8	119042517	119056947	4	8	32339.1	4043.29	387	1		chr12	122125294	122158491	6	14	30883.2	2161.12	387	1		chr12	66042737	66067505	10	20	42063.5	3943.07	387	1		chr3	15672430	15688959	4	8	32358.8	5175.23	387	1
chr10	4768110	4781446	4	8	42467.2	1711.01	388	1		chr3	158944613	158955462	5	10	29966	1688.1	388	1		chr7	5795444	5826503	6	16	31245.4	2546.84	388	1		chr14	55236231	55243777	4	8	39730.4	1661.63	388	1		chr14	75030448	75061661	11	22	31359.7	4176.3	388	1
chr10	95196695	95239075	10	20	43236.1	2703.84	389	1		chr12	109192583	109201907	5	10	29558.9	1372.49	389	1		chr12	76022796	76059708	12	24	33187.6	4495.88	389	1		chr8	126692119	126714622	8	16	43518.6	5639.25	389	1		chr11	12180551	12222476	17	34	31871.4	4691.41	389	1
chr6	87968583	88004838	7	14	44883.7	4466.62	390	1		chr18	20132460	20145964	8	16	30091	1913.52	390	1		chr1	68735245	68796531	13	26	34338.5	5650.57	390	1		chr12	110538356	110558579	5	10	40595.7	2724.04	390	1		chr21	45604647	45645910	17	34	33905.8	6725.87	390	1
chr13	30131575	30149567	8	16	41797.2	1520.32	391	1		chr10	89595825	89605526	5	10	29547.3	1441.57	391	1		chr11	59536621	59555128	5	10	30436.6	1763.72	391	1		chr2	46527842	46562318	12	24	43064	5195.53	391	1		chr6	1024645	1039266	7	14	28651.3	1492.8	391	1
chr19	15517452	15544019	11	26	42058.2	1915.48	392	1		chr3	56874324	56915305	15	30	32592.2	4487.42	392	1		chr17	55597087	55625860	9	18	30847.5	2264.44	392	1		chr10	101722983	101765745	13	26	43818.2	6016.61	392	1		chr12	64554461	64582021	7	14	30338	3207.98	392	1
chr10	107340995	107351368	4	8	41246.2	1328.78	393	1		chr1	144007928	144036823	13	26	39372.3	11283.5	393	1		chr11	86431299	86458882	9	18	30048.9	1536.37	393	1		chrX	45331047	45345521	6	12	39246.3	1529.9	393	1		chr7	73233087	73269747	11	26	31696.2	4571.5	393	1
chr13	108930583	108942179	4	8	41264.4	1646.63	394	1		chr13	42894268	42927010	11	22	32093.7	4060.01	394	1		chr12	76244393	76275766	7	14	31922	3485.54	394	1		chr8	40201042	40216513	10	20	39963.1	2247.94	394	1		chr20	4940234	4986115	13	36	36603.9	9598.31	394	1
chr7	83367492	83386333	7	14	42234	2617.01	395	1		chr20	60550398	60578618	13	26	29636.6	1625.47	395	1		chr2	177534085	177568863	10	20	32472.2	4100.33	395	1		chr22	26946251	26966493	5	10	41413.1	3831.81	395	1		chr15	101227098	101267306	15	30	31378.3	4386.69	395	1
chr5	168414549	168438713	14	28	41467.8	1904.12	396	1		chr17	36858093	36871839	4	12	28990.3	984.214	396	1		chr7	134621637	134633450	4	8	29756.9	1437.64	396	1		chr6	158592243	158607696	4	8	40276.7	2724.36	396	1		chr18	45547832	45563078	7	14	28337.7	1387.39	396	1
chr13	67611819	67632601	7	14	42380.7	2830.51	397	1		chr5	142970330	142975712	4	8	28711.9	710.962	397	1		chr17	57434280	57455731	10	20	30132.2	1909.14	397	1		chr10	63695798	63704607	3	6	39655.5	2181.99	397	1		chr17	17816313	17869938	16	32	43430.9	16505.8	397	1
chr16	6021926	6037899	6	12	40721.6	1183.6	398	1		chr1	248782022	248799648	6	12	32426.6	4441.75	398	1		chr2	238318536	238350089	5	10	30603.3	2410.65	398	1		chr8	128811571	128824813	6	12	40822.4	3424.38	398	1		chr21	35336932	35347760	6	12	28738.6	1823.44	398	1
chr10	78341729	78356173	3	6	40813	1376.51	399	1		chr14	34659411	34706754	16	32	32709.3	4767.44	399	1		chr6	4337243	4383832	11	22	30208.3	2035.94	399	1		chr18	68024825	68065151	12	24	42281.8	4927.84	399	1		chr11	44641583	44702754	20	40	31429.7	4581.71	399	1
chr1	178595558	178609181	5	10	41194.6	1888.15	400	1		chr1	839452	851940	6	12	28413.9	565.706	400	1		chr3	187978899	188014520	10	20	31364.3	3209.45	400	1		chr18	21143406	21175269	6	16	41192.5	3928.71	400	1		chr5	81682675	81710053	8	16	32533.3	5708.31	400	1
chr13	76248223	76279988	11	22	42701.7	3414.74	401	1		chr1	147059327	147098242	9	18	36611.2	8767.55	401	1		chr2	128144199	128171315	12	24	30239.8	2096.07	401	1		chr12	69291280	69324379	11	22	41132.1	3945.4	401	1		chr8	141754752	141765825	4	8	28699	1921.17	401	1
chr9	94260593	94278966	5	10	41172.1	1953.05	402	1		chr9	97787789	97817868	10	20	31646.1	3844.1	402	1		chr10	3847859	3877962	10	20	30611.7	2637.02	402	1		chr1	115700796	115733246	12	24	41581.4	4416.44	402	1		chr17	57823944	57847668	6	12	32070.1	5304.69	402	1
chr1	147059148	147072152	6	12	42831.3	3703.54	403	1		chr10	14193826	14227293	7	14	30886.7	3089	403	1		chr18	38706471	38730293	7	14	30742.3	2799.09	403	1		chr10	33526774	33563966	18	36	40096.7	2934.45	403	1		chr20	56466988	56477595	8	16	28704.7	1952.75	403	1
chr4	154161937	154170803	4	8	40106.2	1000.08	404	1		chr5	56732177	56755158	12	24	31493.2	3711.43	404	1		chr6	134062542	134095831	10	20	31834.3	3904.8	404	1		chr6	142619528	142637881	12	28	41626.4	4694.7	404	1		chr3	188225672	188252272	15	30	29616.4	2872.8	404	1
chr2	192155916	192170051	6	12	40742.7	1765.46	405	1		chr11	1503641	1514129	3	8	28237.9	607.255	405	1		chr5	73912871	73929624	6	12	30584.3	2740.79	405	1		chr1	198626406	198655189	8	16	42083.6	5180.94	405	1		chr2	42213171	42252737	9	18	29587.5	2876.45	405	1
chr1	146975004	146987792	4	8	42178.7	3225.13	406	1		chr1	63186309	63201912	9	18	29970.2	2401.3	406	1		chr1	187365341	187378276	3	6	29892.8	2059.25	406	1		chr7	20260535	20280846	8	16	40910.4	4023.61	406	1		chr11	62300851	62328602	15	34	29343.9	2641.9	406	1
chr3	158200375	158211090	4	8	40662.4	1721.9	407	1		chr12	9012277	9047479	11	22	30932	3400.51	407	1		chr12	15774051	15790254	4	8	29763.3	2020.51	407	1		chr2	217960969	217973303	5	10	38436.4	1567.65	407	1		chr15	97702190	97745187	17	34	28975.7	2369.13	407	1
chr11	9630733	9647161	7	14	40611.7	1703.58	408	1		chr6	22878741	22892708	4	8	29524.8	1995.88	408	1		chr7	137608640	137655642	10	20	31326.8	3633.25	408	1		chr7	36688603	36709524	7	14	41030.3	4182.11	408	1		chr7	398796	430773	9	24	27532.2	994.485	408	1
chr3	23063558	23081027	6	12	41116.8	2272.72	409	1		chr10	27146934	27167940	5	14	29721.4	2193.03	409	1		chr1	202536913	202558273	6	12	32866.6	5226.79	409	1		chr12	96003186	96031842	10	20	40668.6	3831.31	409	1		chr14	71585478	71614756	5	10	30212	3721.23	409	1
chr11	69166177	69181283	4	8	40130.6	1299.12	410	1		chr3	121718649	121725877	4	8	28132.8	665.699	410	1		chr7	83702357	83722837	6	12	30619.6	3119.1	410	1		chr21	47445320	47480422	9	18	44302.2	7476.73	410	1		chr1	243677109	243698985	6	12	28788.8	2310.11	410	1
chr11	10270914	10308245	10	20	43751.9	5021.02	411	1		chr12	100857269	100899037	13	26	32825.5	5375.54	411	1		chr4	115171517	115202539	6	12	31105.8	3635.78	411	1		chr13	43706739	43733282	5	10	39708.3	3020.59	411	1		chr22	20858537	20907914	17	38	33087.5	6670.83	411	1
chr5	74331232	74359352	8	16	42430.3	3737.15	412	1		chr5	102810896	102823410	3	6	30260.1	2836.92	412	1		chr22	18539487	18551293	3	6	28877.5	1417.9	412	1		chr8	29411503	29420894	5	10	38046.7	1361.69	412	1		chr15	63331583	63343357	3	8	28686.2	2308.88	412	1
chr1	63187081	63212029	6	12	41421.2	2831.6	413	1		chr5	52132119	52140624	4	8	29656.1	2291.25	413	1		chr6	143193494	143224320	8	16	31020.2	3563.49	413	1		chr1	198222800	198241489	8	16	40033.7	3485.5	413	1		chr21	18788282	18840110	14	34	29433.1	3161.51	413	1
chr3	123780533	123797737	7	14	39995.9	1434.81	414	1		chr6	125417810	125422868	4	8	27983.4	681.818	414	1		chr8	41559171	41575912	7	14	28689.1	1260.6	414	1		chr12	109117421	109128584	4	12	38993.5	2473.72	414	1		chr6	129908435	129941049	7	14	30174.5	3913.68	414	1
chr4	59333977	59377989	9	18	44487.3	6104.46	415	1		chr20	49335145	49365215	12	28	30671.4	3394.9	415	1		chr10	120970734	121031253	14	28	31100.7	3685.61	415	1		chr12	68303612	68319372	6	12	38851.6	2354.54	415	1		chr6	52364388	52438143	33	66	35063.1	8806.35	415	1
chr6	163593314	163620669	6	12	40679.6	2344.32	416	1		chr16	30550877	30562433	6	12	28082.2	838.966	416	1		chr2	182669922	182685770	7	14	29952.7	2538.85	416	1		chr12	65917813	65930442	3	6	38538.7	2049.69	416	1		chr10	95218916	95239112	9	18	29623.5	3405.05	416	1
chr21	26940963	26950122	3	10	39475.3	1284.09	417	1		chr3	185435523	185463045	8	16	29781.6	2565.05	417	1		chrX	73133328	73150098	4	8	28089.8	727.818	417	1		chr16	61823134	61832567	4	8	38646.1	2176.19	417	1		chr1	43389779	43418219	11	22	29873.4	3737.02	417	1
chr17	818785	867571	14	28	40365.5	2258.79	418	1		chr3	112338373	112365872	9	22	30628.4	3462.12	418	1		chr1	212680026	212692234	5	10	29941.3	2590.54	418	1		chr10	96968957	97007716	8	16	41821	5360.37	418	1		chr3	46127684	46169500	11	22	31311.8	5310.63	418	1
chr5	40548806	40554972	4	8	39286.7	1224.57	419	1		chr9	140339191	140349164	6	12	27603.3	449.782	419	1		chr14	103861482	103889256	8	16	30082	2738.52	419	1		chr4	74570749	74601388	13	26	40817.3	4537.64	419	1		chr10	79305552	79364918	16	32	30822.8	4832.39	419	1
chr1	159907119	159920195	8	18	39554.9	1498.51	420	1		chr2	233278355	233327888	24	48	29714.8	2630.2	420	1		chr19	8415328	8433362	7	20	28454	1183.03	420	1		chr9	37994973	38048496	15	30	41555.3	5346.95	420	1		chr1	68182814	68232154	15	30	31947.7	5960.27	420	1
chr2	235578683	235600313	6	12	39634.8	1678.49	421	1		chr1	149440278	149453405	4	8	30748.7	3814.71	421	1		chr3	156526450	156538323	4	10	28467.9	1259.73	421	1		chr3	149290482	149326937	16	32	41580.6	5420.86	421	1		chr2	206730036	206753046	10	20	27213.9	1251.74	421	1
chr1	201463108	201473131	4	10	39717.1	1880.31	422	1		chr7	5877191	5893094	6	12	28398	1467.85	422	1		chr16	29272944	29283980	4	8	27725.7	540.764	422	1		chr3	170432303	170471964	13	26	41346.6	5235.25	422	1		chrX	22308923	22357861	13	26	28061	2153.27	422	1
chr1	197510110	197528401	6	12	41804.1	4002.07	423	1		chr20	49115743	49159454	14	34	31659.9	4738.27	423	1		chr1	155097094	155105521	3	8	28061.9	975.847	423	1		chr2	56112500	56127656	4	8	38561.4	2558.33	423	1		chr5	10292305	10343716	13	30	32296.4	6421.23	423	1
chr12	7985411	8004059	7	14	39241	1465.73	424	1		chr4	139141749	139169137	9	22	31197.7	4288.96	424	1		chr5	78199424	78223282	6	12	30903.3	3829.21	424	1		chr17	9739860	9743231	2	4	36851.4	891.292	424	1		chr6	168928436	168942847	6	12	27125.8	1256.64	424	1
chr6	88516682	88540530	8	16	40129	2401.49	425	1		chr5	2158668	2165375	2	4	27886.4	1095.25	425	1		chr1	221338259	221357813	6	12	32842.9	5877.93	425	1		chr1	218742948	218765872	6	12	39521	3587.61	425	1		chr15	59553827	59597401	19	38	30994.2	5163.52	425	1
chr5	176271434	176296036	8	16	38499.7	981.62	426	1		chr15	30149268	30159203	5	10	28242.2	1457.46	426	1		chr12	32588220	32616584	10	20	30525.3	3565.35	426	1		chr5	142382901	142392707	4	8	37565.8	1640.54	426	1		chr20	48902917	48955784	17	40	44662	18900	426	1
chr9	113852911	113885373	9	18	40795	3346.83	427	1		chr5	112602525	112623007	6	12	31112.2	4354.47	427	1		chr2	27924657	27948621	11	22	28879	1926.71	427	1		chr1	27862669	27873798	5	10	37529.2	1786.2	427	1		chr8	128902699	128941443	13	26	36035.8	10383.4	427	1
chr2	74789221	74827919	15	30	40818.7	3405.42	428	1		chr7	80105938	80136974	14	28	31455	4717.47	428	1		chr10	101535650	101545876	3	10	28286.1	1341.65	428	1		chr3	192611283	192626139	7	14	37456.4	1721.81	428	1		chr17	46591799	46642659	14	36	30037.9	4409.56	428	1
chr6	168702932	168730685	7	18	39864.4	2458.92	429	1		chr10	92223914	92261317	9	18	30995.9	4357.45	429	1		chr12	117563469	117582864	6	12	28582.4	1658.27	429	1		chr6	155507142	155523559	5	10	38860.7	3206.24	429	1		chr4	187742178	187765787	5	10	28895.1	3300.54	429	1
chr9	140164225	140168494	4	8	37529.6	311.21	430	1		chr4	57237636	57256160	8	18	29073.4	2450.73	430	1		chr2	192719798	192743229	5	10	29963.6	3104.61	430	1		chr4	123679466	123704983	8	16	40092.3	4488.44	430	1		chr19	47359725	47444666	32	64	36414.2	10821.5	430	1
chr11	36171199	36181681	5	10	38424.9	1211.72	431	1		chr5	141465587	141479233	6	12	28341.4	1739.87	431	1		chr6	72178604	72209823	10	20	30844.4	3986.67	431	1		chr18	45529888	45534957	3	6	36512	933.203	431	1		chr11	122970870	123016408	21	42	27760	2204.04	431	1
chr6	168617389	168648062	9	18	39408.7	2263.67	432	1		chr2	121485078	121509697	10	20	28777.1	2186.17	432	1		chr9	97456417	97468585	8	16	27836.7	1026.98	432	1		chr13	38215032	38233629	5	10	37934.2	2412.03	432	1		chr4	103333220	103360898	9	18	29153.2	3639.66	432	1
chr11	115015820	115027164	5	10	37401.2	351.664	433	1		chr14	32981343	32994244	4	8	28266.1	1690.03	433	1		chr2	187408818	187440520	8	16	30522.7	3810.58	433	1		chr15	71335464	71372231	11	22	39315	3904.66	433	1		chr8	11332028	11342988	5	10	26410.3	939.272	433	1
chr1	156175280	156186324	3	10	38218.9	1211.53	434	1		chr9	93906780	93936594	7	14	28475.4	1958.78	434	1		chr1	224675322	224690975	3	6	30271.3	3609.58	434	1		chr4	7863755	7912494	13	26	39839.3	4639.95	434	1		chr6	14728792	14748615	7	14	28075.3	2622.58	434	1
chr3	79648199	79654356	2	4	37946.8	1137.2	435	1		chr1	154565408	154588008	6	14	29438.8	2931.22	435	1		chr22	20858479	20886417	8	18	29186.8	2531.18	435	1		chr8	38783231	38794917	6	12	37323.9	2168.92	435	1		chr17	75120855	75178678	17	42	33994.1	8615.63	435	1
chr6	14450868	14477853	10	20	38286.3	1543.54	436	1		chr3	191210135	191231703	7	14	29636.6	3166.18	436	1		chr5	90422569	90462054	10	20	33222.7	6609.79	436	1		chr15	74804400	74828207	9	18	37417.5	2264.05	436	1		chr5	158590919	158614847	7	14	29311.8	3943.33	436	1
chr2	221084196	221092171	4	8	37866.1	1149.2	437	1		chr2	62173776	62200339	5	10	30045.4	3575.38	437	1		chr5	158588741	158606509	4	8	29406	2826.89	437	1		chr10	127887695	127916226	6	12	39917.7	4773.24	437	1		chr15	87168208	87180110	9	18	26213	866.466	437	1
chr17	8433258	8441114	7	14	37807	1135.19	438	1		chr15	40383788	40395461	5	10	27737.4	1275.86	438	1		chr21	35752796	35761041	3	6	27207.7	638.163	438	1		chr13	111032655	111064330	11	22	36733.5	1624.93	438	1		chr2	36657031	36688927	20	40	30093.9	4758.88	438	1
chr14	77992781	78018016	13	26	38980.5	2321.62	439	1		chr10	11722014	11737195	3	6	27919.4	1492.29	439	1		chr12	102788687	102832065	10	20	31366.6	4819.3	439	1		chr8	59743275	59773238	9	18	42352.7	7245.05	439	1		chr3	15335112	15367376	15	30	32996.4	7669.15	439	1
chr8	41500577	41514790	5	14	37393	770.345	440	1		chr6	12588339	12613958	10	20	29987	3566.16	440	1		chr5	109075416	109081907	4	8	27950.9	1420.23	440	1		chr9	112778529	112796578	7	14	37917.3	2848.13	440	1		chr2	227267907	227313166	15	30	31178.9	5856.51	440	1
chr8	7410252	7436455	13	26	38694	2318.97	441	1		chr15	98212480	98227515	4	8	27883.9	1515.53	441	1		chr1	117612978	117641235	11	28	29246	2715.5	441	1		chr12	122931375	122956114	9	18	38221.8	3243.28	441	1		chr6	16738545	16777427	16	42	31591.6	6333.88	441	1
chr4	77507054	77532381	11	22	39439.2	3115.22	442	1		chr9	15260211	15277714	5	10	28557.9	2222.88	442	1		chr18	9619180	9647855	7	14	29148.1	2726.99	442	1		chr3	190043660	190099701	15	30	41313.4	6377.47	442	1		chr11	68890032	68899645	4	8	25825.3	588.316	442	1
chr16	85684195	85693307	8	16	36758.7	446.488	443	1		chr10	12222011	12256515	14	32	29942.6	3650.52	443	1		chr2	36665766	36690385	6	12	28831.3	2432.36	443	1		chr16	88272258	88279595	2	4	36163.3	1308.92	443	1		chr2	55320935	55347559	11	22	28927	3748.66	443	1
chr9	85396887	85417750	9	18	38360.8	2050.83	444	1		chr4	15481382	15495537	7	14	28227.9	2005.76	444	1		chr9	93186197	93197662	3	6	27772.8	1396.44	444	1		chr13	37978450	37991919	3	6	36501	1749.62	444	1		chr5	34690685	34717480	8	16	28726.9	3561.06	444	1
chr14	71278747	71297143	10	20	38151.5	1861.68	445	1		chr6	47093828	47121313	11	22	30032.9	3836.91	445	1		chr20	49147830	49162038	5	10	28151.7	1800.15	445	1		chr21	35902411	35926013	5	10	37775	3058.82	445	1		chr8	119909010	119939049	15	30	33613.6	8477.01	445	1
chrX	118280092	118302332	5	10	37398.8	1138.69	446	1		chr11	9631657	9647189	5	10	27650.1	1463.11	446	1		chr12	126761338	126773266	6	12	27459.4	1179.68	446	1		chr2	190069356	190098815	5	10	39781.4	5117.03	446	1		chr6	109700437	109710868	3	10	27484.6	2387.66	446	1
chr16	8096792	8106076	5	10	37617.8	1366.6	447	1		chr4	108300400	108344748	11	22	30458.2	4297.32	447	1		chr5	38456750	38469518	4	8	27986.2	1765.81	447	1		chr4	90461184	90479321	6	12	36404.6	1773.8	447	1		chr4	41467399	41478055	9	18	26681.6	1642.09	447	1
chr1	219905478	219928627	6	12	42955.3	6715.52	448	1		chr9	115092945	115130109	7	18	30318.4	4199.53	448	1		chr4	74563712	74595654	7	14	29488.9	3306	448	1		chr6	72096313	72123015	14	30	37996.9	3409.85	448	1		chr2	18114383	18128339	5	10	25743.2	750.833	448	1
chr21	46725121	46798023	24	48	39870.1	3637.81	449	1		chr17	77672214	77682367	5	10	26480	362.462	449	1		chr3	64070176	64093496	5	12	28706.9	2525.56	449	1		chr8	67351449	67384063	8	16	39381.4	4820.35	449	1		chr7	97799258	97817971	5	10	26725.9	1745.92	449	1
chr3	194711365	194723644	2	4	37078.9	855.846	450	1		chr5	130691717	130729761	9	18	30515.1	4443.54	450	1		chrX	28897835	28930008	10	20	28711.2	2548.1	450	1		chr22	32030453	32057727	9	18	38260	3750.18	450	1		chr20	50248415	50252685	2	4	26293.8	1330.96	450	1
chr17	54420608	54437242	7	14	37958.8	1758.21	451	1		chr1	153851898	153861338	5	10	28857.1	2788.58	451	1		chr8	99393009	99404479	4	8	29232.4	3133.6	451	1		chrX	13429656	13451125	4	8	36750.6	2310.06	451	1		chr2	227044494	227052867	4	8	26617.8	1658.69	451	1
chr1	209110458	209128752	4	8	40513.9	4372.27	452	1		chr2	8817426	8825017	2	12	27096.1	1061.22	452	1		chr10	121065525	121079392	3	6	26963	879.168	452	1		chr2	47257109	47270678	6	12	36662.1	2225.32	452	1		chr17	153571	199298	13	26	27802	2889.95	452	1
chr1	42771779	42806287	10	24	39639.3	3516.37	453	1		chr1	220697501	220710078	4	12	30604.9	4615.76	453	1		chr15	48743711	48786155	9	18	31268.5	5199.39	453	1		chr7	39629154	39655569	8	20	38806.3	4556.59	453	1		chr17	76305386	76351654	25	50	30985.7	6121.26	453	1
chr2	132382594	132405607	6	12	38077.3	2006.73	454	1		chr22	50316111	50346603	8	16	27205	1225.78	454	1		chr18	22138755	22147642	5	10	26784.5	749.174	454	1		chr4	28287605	28292204	4	8	35487.3	1239.89	454	1		chr2	178107618	178140196	8	24	30157.5	5306.96	454	1
chr6	12282855	12298455	5	12	37817.5	1867.32	455	1		chr4	151158036	151188780	9	18	29185.3	3221.97	455	1		chr4	157852426	157883379	9	18	30281.3	4339.61	455	1		chr9	117956349	117976540	11	22	37997.4	3789.85	455	1		chr20	35450720	35485088	15	30	32584.3	7777.48	455	1
chr1	198476108	198505641	10	20	42040.2	6104.47	456	1		chr16	7187880	7221979	9	18	28827.3	2935.92	456	1		chr11	115068670	115097868	7	14	27119.1	1293.47	456	1		chr9	113282663	113329874	11	22	41777	7572.64	456	1		chr20	32880028	32887629	5	10	26377.8	1606.09	456	1
chr8	129209606	129222148	4	8	39200	3491.69	457	1		chr7	104650684	104657247	2	6	26704.2	814.468	457	1		chr11	12412102	12439822	6	12	28798.3	3063.06	457	1		chr12	76326825	76347680	6	12	37670.4	3478.61	457	1		chr17	77674678	77681322	3	6	25114.3	356.118	457	1
chr21	26353597	26375313	9	18	37966.1	2273.67	458	1		chr2	235578385	235600310	7	14	27706.6	1824.16	458	1		chr19	12890376	12906651	7	18	26482.7	750.278	458	1		chr1	230209587	230261317	12	24	40339.1	6197.25	458	1		chr20	23285063	23290317	3	6	25114.6	419.269	458	1
chr15	95485122	95490368	5	10	36284.5	672.013	459	1		chr10	115781960	115808059	6	12	28656.7	2813.47	459	1		chr5	52087068	52110064	11	22	30101.8	4389.94	459	1		chr16	69430453	69452041	9	18	38618.8	4527	459	1		chr3	98681046	98705455	11	22	29090.6	4400.94	459	1
chr5	2158648	2165316	5	10	36651.3	1058.88	460	1		chr10	22004936	22025349	6	12	29355.9	3523.28	460	1		chr3	171569184	171597262	6	12	28487.9	2776.91	460	1		chr12	90145122	90176614	9	18	38492.7	4418.33	460	1		chr12	54742705	54782518	22	46	28940.1	4339.62	460	1
chr2	202615238	202625154	5	10	37301	1748.19	461	1		chr19	15524288	15544377	11	28	27226.6	1426.32	461	1		chr4	72468004	72476570	4	8	26699.4	1119.58	461	1		chr8	120055670	120067213	6	12	37343.9	3324.38	461	1		chr10	79261903	79274857	6	12	26601	2020.82	461	1
chr16	30551608	30560113	5	10	36294.2	793.516	462	1		chr5	14034486	14043011	4	8	26934.7	1139.79	462	1		chr2	66780963	66807125	9	18	28328.2	2757.47	462	1		chr4	90408065	90430823	6	12	36358.2	2382.76	462	1		chr7	116888740	116922815	12	24	28687.7	4123.07	462	1
chr12	27788065	27814584	4	8	38998.8	3503.16	463	1		chr11	12135932	12159743	8	16	27706.5	1995.36	463	1		chr5	68793626	68816899	5	10	28895.8	3335.02	463	1		chr5	75985716	76000226	3	6	36942.5	3055.81	463	1		chr11	1870519	1903743	8	24	25788.5	1282.45	463	1
chr15	44660170	44690381	10	20	38884.6	3492.39	464	1		chr8	98542237	98558616	6	12	28383.2	2697.62	464	1		chr14	76327339	76351081	12	24	28395.4	2849.04	464	1		chr13	109896459	109927275	9	18	35752.7	1876.69	464	1		chr19	13264940	13298039	10	20	28733.2	4266.46	464	1
chr18	38559108	38563540	4	8	36105.3	769.838	465	1		chr8	59848910	59872284	11	22	28453.2	2795.53	465	1		chr17	807734	836469	10	20	27473.5	1936.74	465	1		chr6	158447418	158465215	6	12	37331	3456.18	465	1		chr7	66312810	66378271	24	48	30249.5	5799.84	465	1
chrX	22404749	22421063	9	18	36367.2	1042.46	466	1		chr22	44442584	44466263	9	18	26641.2	1025.3	466	1		chr1	178207733	178210417	2	4	26075.9	586.186	466	1		chr14	96588718	96612283	4	8	37466	3643.15	466	1		chr21	46461129	46484905	7	14	29620.1	5171.28	466	1
chr6	151151893	151178671	8	16	37516	2270.77	467	1		chr22	46866245	46897523	10	20	27530.9	1979.9	467	1		chr5	153738417	153751541	3	6	26660.1	1178.54	467	1		chr1	95388253	95437468	12	26	40971.5	7214.92	467	1		chr9	128821277	128831515	5	10	25004.3	571.28	467	1
chr14	34262383	34279520	7	14	37094.8	1861.08	468	1		chr4	1182567	1194760	9	18	26117.4	608.431	468	1		chr1	207061062	207083126	10	24	29890.1	4448.1	468	1		chr8	126649562	126677145	6	12	40627	6887.48	468	1		chr20	11758971	11806879	17	34	38043.7	13620.2	468	1
chr6	2921636	2947684	8	16	37339.8	2383.39	469	1		chr3	42378528	42396647	9	18	27292.6	1815.52	469	1		chr19	39888768	39900622	3	12	26099	669.751	469	1		chr15	59566869	59596164	6	12	37201.7	3518.33	469	1		chr12	53264810	53301442	11	28	29712.2	5326.29	469	1
chrX	64698690	64702451	2	4	35177	232.43	470	1		chr14	34264220	34279371	6	12	27414.2	1945.39	470	1		chr20	60925451	60957528	12	34	26251.8	878.91	470	1		chr8	25032516	25056365	7	18	36562.9	2890.5	470	1		chr2	27926511	27944628	8	16	26695.4	2322.6	470	1
chr9	140590844	140616283	4	8	36260.8	1414.41	471	1		chr19	1744244	1756282	5	18	25935.9	491.15	471	1		chr7	110162765	110181861	3	6	27687.3	2369.81	471	1		chr22	27503727	27511603	3	6	35809	2214.73	471	1		chr2	46292141	46325389	11	22	29358	5000.5	471	1
chr3	151258367	151300539	13	26	39325.4	4592.53	472	1		chr15	24056699	24080439	6	12	28169.9	2734.85	472	1		chr4	128620556	128630622	4	8	26515.9	1250.2	472	1		chr2	149947099	149961237	9	18	35753.6	2177.25	472	1		chr11	57516230	57567088	19	42	29284	4953.57	472	1
chr10	17252383	17263099	4	8	35822.5	1112.32	473	1		chr10	653852	679868	12	24	26950	1524.54	473	1		chr2	213573903	213588509	4	8	26845.8	1599.36	473	1		chr10	63198184	63247053	8	18	42701.7	9148.28	473	1		chr3	112934441	112968227	15	30	26478.1	2162.3	473	1
chr8	66304888	66331708	6	12	38559.1	3961.31	474	1		chr15	70380996	70404272	5	14	26814	1431.47	474	1		chr4	105408459	105416934	2	10	26252.2	1094.97	474	1		chr7	34012712	34027347	7	14	36201.1	2653.33	474	1		chr9	74337699	74380609	19	38	29848.2	5548.26	474	1
chr13	50114682	50119415	4	8	35136.8	561.334	475	1		chr15	89190827	89205491	7	14	26412.8	1052.88	475	1		chr9	127029528	127072454	11	24	27322.4	2227.86	475	1		chr10	24733223	24757493	9	18	36570	3036.18	475	1		chr6	3569801	3593182	10	20	26923.2	2681.8	475	1
chr6	107795679	107808247	7	14	36090.3	1525.76	476	1		chr3	64048792	64055847	5	10	26504.9	1175.36	476	1		chr1	182578437	182587302	2	6	26090.6	1077.98	476	1		chrX	13097135	13145204	15	30	38378.3	4854.97	476	1		chr2	11468649	11475657	4	8	25197.3	993.734	476	1
chr18	35060872	35069765	4	8	35110.5	554.923	477	1		chr15	101747147	101767420	8	16	27605.7	2276.66	477	1		chr12	76078397	76119205	8	16	29769.4	4803.1	477	1		chr18	20682122	20696355	7	14	35899.9	2389.72	477	1		chr5	14032906	14041200	5	10	26210.7	2008.81	477	1
chr14	63859039	63869394	5	10	35593.2	1118.34	478	1		chr1	41286841	41292745	4	8	25772.1	493.574	478	1		chr5	60697982	60712212	4	8	27629	2665.28	478	1		chr1	39620110	39679597	18	36	40915.2	7435.88	478	1		chr14	38316323	38343763	4	8	26312.2	2123.86	478	1
chr4	15481304	15491128	4	8	35748.6	1279.08	479	1		chr1	223892888	223927901	14	34	31151.1	5878.68	479	1		chr3	111813735	111828548	6	12	26589.3	1642.76	479	1		chr3	67685619	67702426	8	16	35987.1	2526.09	479	1		chr7	138790677	138804730	5	12	26641.7	2467.71	479	1
chr4	6661777	6666070	4	8	34828.7	439.174	480	1		chr15	67694732	67712454	8	16	27240.5	1979.55	480	1		chr1	237484204	237502032	4	8	30794.3	5861.85	480	1		chr11	82745335	82774828	10	22	36350.1	2967	480	1		chr9	138179147	138197691	5	10	25014	886.403	480	1
chr12	5279842	5295056	10	20	35815.3	1457.5	481	1		chr14	81976596	82004065	12	26	28688.6	3455.6	481	1		chr5	43416851	43432322	4	8	26829.8	1963.27	481	1		chr2	150979694	150999524	4	8	36126.3	2760.34	481	1		chr11	69166079	69180201	11	22	24688.1	571.941	481	1
chr14	81977042	82003836	7	14	36831	2526.67	482	1		chr20	56103034	56108269	2	4	25643.1	533.447	482	1		chr10	12743613	12762907	6	12	27154.4	2288.27	482	1		chr8	117456992	117471378	7	14	37901.4	4666.82	482	1		chr11	44716759	44764379	17	34	27167.2	3176.25	482	1
chr10	23759020	23762326	2	4	34695.5	464.824	483	1		chr5	44865470	44880963	3	6	28499.4	3413.11	483	1		chr6	168545804	168565960	9	18	26376.1	1533.87	483	1		chr2	218083423	218104324	5	10	35807.6	2575	483	1		chr7	27146406	27155266	7	14	26109.5	2181.33	483	1
chr1	160942982	160960368	10	20	36265.5	2070.67	484	1		chr14	32418853	32425980	4	8	26125.4	1065.49	484	1		chr5	80252901	80291704	12	28	30328.4	5498.39	484	1		chr9	3857206	3881342	7	14	36517.8	3328.35	484	1		chr8	48987301	49034175	13	26	27636.9	3731.17	484	1
chr20	18199080	18211148	5	10	35277.2	1093.36	485	1		chr1	143887737	143900254	3	6	28880.5	3837.71	485	1		chr4	146725734	146734632	5	10	25900.3	1082	485	1		chr14	61641662	61652986	6	12	35244.8	2056.44	485	1		chr16	84564550	84594106	16	32	25267.4	1427.55	485	1
chr11	2031493	2041075	6	12	34574.7	541.383	486	1		chr15	78741930	78754339	6	12	26417.5	1433.24	486	1		chr17	50284497	50312894	10	20	28096	3308.25	486	1		chr8	119068349	119112236	20	40	45401.1	12222.5	486	1		chr11	28855048	28866566	7	14	26200	2370.4	486	1
chr4	3699531	3709737	7	14	34512.6	531.733	487	1		chr12	126761202	126773913	7	14	26416	1460.49	487	1		chr12	109893931	109903790	4	8	25647.2	896.183	487	1		chr13	43374387	43411118	14	28	37869.7	4697.89	487	1		chr12	96180243	96205480	7	20	28096.4	4267.58	487	1
chr10	131293590	131339299	14	28	36516.9	2646.55	488	1		chr4	3563119	3595011	12	24	28026.7	3083.96	488	1		chr5	14025602	14036659	4	8	26369.8	1680.66	488	1		chr5	52619505	52669475	16	32	37542.5	4442.33	488	1		chr8	119445222	119456879	7	14	28373.1	4570.71	488	1
chr15	70380594	70404192	6	14	35253.1	1413.52	489	1		chr20	45976334	46021365	10	24	27626.5	2760.4	489	1		chr19	39142903	39174743	12	24	26510	1884.93	489	1		chr6	142698880	142716755	7	14	37187.2	4205.99	489	1		chr5	167321596	167343808	7	14	25810.3	2021.29	489	1
chr2	234461912	234469606	5	10	34597.6	954.056	490	1		chr3	64135207	64176318	11	22	29632.8	4772.99	490	1		chr2	88890962	88914064	7	14	27013.2	2393.37	490	1		chr15	33162411	33171652	3	6	34672.2	1691.1	490	1		chr12	115842888	115889479	9	18	27307	3522.28	490	1
chr8	23572588	23595245	9	18	34651.6	1010.5	491	1		chr12	10889453	10913092	8	16	27979.1	3134.53	491	1		chr13	80791913	80810438	4	8	26557.4	2004.4	491	1		chr9	127014280	127072417	18	44	40277.3	7342.7	491	1		chr5	131750671	131806195	17	34	30121.8	6346.39	491	1
chr2	165576980	165642621	16	32	42148.1	8546.46	492	1		chr5	177964590	177978499	6	12	25555	726.05	492	1		chr8	48425707	48437612	2	4	25818.4	1314.31	492	1		chr17	75312149	75321639	4	10	35359.7	2469.3	492	1		chr17	46301176	46321306	7	14	25655.7	1958.65	492	1
chr15	39046604	39050668	4	8	33926.7	464.922	493	1		chr5	74332710	74358899	10	20	28786.9	4033.11	493	1		chr15	63526330	63552318	10	20	27139.3	2822.3	493	1		chr6	48785198	48803045	4	8	35039	2266.57	493	1		chr9	34010859	34025496	10	20	24719	1037.76	493	1
chr1	233113767	233116970	3	6	34535.4	1106.64	494	1		chr20	43585933	43599392	3	16	26351.4	1601.62	494	1		chr1	145211877	145233644	7	14	38146.7	13891.7	494	1		chr8	18977108	18999394	8	16	35791.3	3131.18	494	1		chr17	10640369	10661706	9	18	24678.4	1073.25	494	1
chr18	57140547	57152709	4	8	34515.8	1188.23	495	1		chr6	49141128	49148679	4	8	26089.5	1393.91	495	1		chr2	144231159	144246591	3	6	25700.5	1464.5	495	1		chr1	214720241	214758358	11	24	38288.5	5763.29	495	1		chr3	37959989	37997716	7	14	28449.9	4855.46	495	1
chr7	95925608	95944180	8	16	34738.9	1435.62	496	1		chr9	25841059	25867104	11	22	28995.9	4305.24	496	1		chr14	52001019	52031667	6	12	27852.9	3628.72	496	1		chr9	110496782	110518077	5	10	35375.3	2881.21	496	1		chr2	173499984	173524091	7	14	25828.2	2234.72	496	1
chr14	32410783	32425960	5	10	34632.4	1373.52	497	1		chr8	104343646	104360426	5	10	29608.3	4923.25	497	1		chr3	45747454	45758468	7	14	25925.9	1717.08	497	1		chr14	75030417	75049871	6	12	35414.1	2931.72	497	1		chr3	50518625	50538379	13	26	24609.5	1019.31	497	1
chr18	76286225	76310537	8	16	35082.2	1937.67	498	1		chr13	100150591	100176433	11	26	27720.7	3072.61	498	1		chr3	156361502	156374500	4	8	25916.7	1714.44	498	1		chr6	56573812	56598099	7	14	36887.1	4415.38	498	1		chr12	50580830	50612864	13	26	28769.7	5221.54	498	1
chr3	72359786	72371412	3	6	34110.7	980.072	499	1		chr5	71236924	71242319	3	6	25443.4	804.394	499	1		chr2	28833788	28857257	7	14	25719.7	1570.08	499	1		chr14	69131733	69162600	9	18	37963.3	5522.11	499	1		chr21	36167775	36187459	6	12	27097	3641.54	499	1
chr8	114941419	114979321	9	18	44265.7	11162.1	500	1		chr15	64903477	64946350	12	24	28733.5	4102.95	500	1		chr9	73004781	73021924	4	8	25831.1	1692.01	500	1		chr3	154782337	154801229	6	16	35118.3	2705.33	500	1		chr17	70452049	70473253	6	12	25726.8	2279.43	500	1
chr1	77589261	77596547	3	6	34207.8	1151.92	501	1		chr2	193591693	193605064	10	20	26847.6	2236.97	501	1		chr3	156499852	156508619	3	6	24973.7	931.055	501	1		chr1	200303608	200321172	7	14	34402.6	2046.21	501	1		chr20	31200404	31224622	13	26	27339.7	3913.63	501	1
chr1	184025993	184038929	3	6	35436.9	2425.5	502	1		chr1	197510115	197528898	5	10	29423.6	4814.08	502	1		chr5	106701376	106724713	5	10	28606.5	4681.4	502	1		chr15	36012110	36043864	8	16	36761.6	4470.96	502	1		chr1	223902923	223973086	32	64	30114	6714.6	502	1
chr1	221604236	221613800	3	6	36176.8	3204.9	503	1		chr1	34457219	34475767	6	12	26197.2	1650.77	503	1		chr2	74921719	74942496	5	10	25809.2	1896.94	503	1		chr2	151532706	151554901	4	8	34588.7	2363.77	503	1		chr21	46712782	46753939	14	28	33032.6	9634.85	503	1
chr6	143195382	143204983	2	4	34021.1	1076.27	504	1		chr5	38651076	38680556	8	16	30906.8	6388.32	504	1		chr1	164605632	164620760	7	14	26162.4	2290.38	504	1		chr12	89765209	89785008	5	10	34860.1	2759.98	504	1		chr12	120666040	120700453	14	30	28177.4	4831.59	504	1
chrX	72156846	72170606	5	12	33599.2	692.128	505	1		chr2	206629038	206644944	10	20	25963.4	1449.04	505	1		chr20	19972396	20005522	7	20	26798.9	2944.9	505	1		chr7	83650799	83657053	4	8	33743.5	1664.19	505	1		chr12	76078426	76119151	15	30	30604.8	7273.48	505	1
chr10	6863196	6886582	8	16	35079	2209.98	506	1		chr1	240396388	240443675	9	18	37697.2	13183.6	506	1		chr3	152848227	152862993	3	6	25720.9	1873.81	506	1		chr2	182639810	182656524	7	14	34964	2896.54	506	1		chr15	81384981	81409418	9	18	25228.8	1906.09	506	1
chr8	128811131	128825128	6	12	35601.4	2739.21	507	1		chrX	22404609	22420537	7	14	25389.2	904.71	507	1		chr10	115782554	115798451	5	10	25732.5	1902.87	507	1		chr19	39888856	39900649	3	8	34091.2	2029.58	507	1		chr20	48837756	48879013	15	30	35039.6	11729.4	507	1
chr6	4008390	4041370	11	24	36888.1	4096.12	508	1		chr8	76032080	76049340	5	10	27916.3	3519.31	508	1		chr6	142679574	142693307	6	12	25962.2	2178.05	508	1		chr19	43379414	43403369	6	14	34916.8	2881.79	508	1		chr19	47300197	47347149	11	28	26978.6	3737.38	508	1
chr6	154856380	154880018	9	18	35310.4	2564.72	509	1		chr4	119203096	119217457	5	10	26665.5	2287.71	509	1		chr3	197439586	197447262	4	8	24771.2	1017.84	509	1		chr14	65696007	65725651	10	20	35984.9	3963.4	509	1		chr7	47510415	47548567	16	32	27885.3	4650.73	509	1
chr19	3670645	3688172	6	12	33464.3	741.392	510	1		chr5	36499247	36507871	4	8	26323.9	1946.44	510	1		chr4	56035759	56053938	9	18	25539.7	1876.07	510	1		chr8	124592956	124606648	8	16	35512.9	3510.63	510	1		chr19	39309614	39329840	10	22	25418	2196.54	510	1
chr8	105702235	105716417	6	12	36745.6	4114.2	511	1		chr2	129121397	129167544	15	30	27116	2768.82	511	1		chr3	187457706	187467884	4	10	24520.8	866.148	511	1		chr4	103325927	103360902	10	20	36101.2	4123.55	511	1		chr14	23176429	23197244	7	14	25558.7	2339.61	511	1
chr10	7323740	7342885	8	16	34413.1	1878.12	512	1		chr6	2922713	2947121	9	18	26951.3	2650.71	512	1		chr11	14037063	14053947	6	12	25746.4	2091.93	512	1		chr7	124098874	124102767	2	4	33127.1	1171.79	512	1		chr21	47445175	47485062	11	22	31762	8555.76	512	1
chr15	41313016	41323473	10	20	33441.5	1015.37	513	1		chr14	95571009	95595731	9	18	27705.9	3416.58	513	1		chr6	114176012	114182045	3	8	24231.5	577.961	513	1		chr5	150012081	150036519	6	14	34978.1	3145.17	513	1		chr3	184282197	184338852	24	48	25914	2753.43	513	1
chr6	72102963	72122049	7	16	35055.3	2649.14	514	1		chr2	74784843	74800631	7	14	25710.8	1454.07	514	1		chr2	103974992	103987547	4	8	25349.8	1726.31	514	1		chr8	19148899	19158911	4	8	33544.2	1740.09	514	1		chr21	46285959	46301110	5	16	27359.7	4208.95	514	1
chr13	44121396	44155074	9	18	36335.2	4027.89	515	1		chr19	32854810	32873876	8	16	26093.7	1843.68	515	1		chr2	205314167	205317815	4	8	24040.7	438.854	515	1		chr10	127935741	127943704	4	8	33620.6	1821.14	515	1		chr3	170430373	170472019	13	26	28635.8	5572.23	515	1
chr7	101852532	101860434	4	8	32697.7	425.128	516	1		chr19	48103282	48128300	8	20	25966.2	1716.23	516	1		chr22	36725178	36775828	19	38	26697.6	3130.17	516	1		chr8	23372463	23418888	17	40	37242.1	5519.93	516	1		chr1	9241967	9311204	20	50	29280.3	6231.33	516	1
chr16	87095352	87099258	2	4	32763.1	609.336	517	1		chr6	12282385	12296168	5	12	25624	1383.81	517	1		chr1	226285500	226315963	11	22	28939.8	5376.72	517	1		chr8	126464162	126483412	7	14	36347.8	4743.2	517	1		chr12	2302900	2318946	5	10	25726.6	2706.96	517	1
chr7	83399381	83420618	6	12	34852	2775.68	518	1		chr11	36175069	36186225	4	8	25456.9	1222.7	518	1		chr1	161352268	161369307	6	12	25589.2	2036.16	518	1		chr1	181063850	181086655	11	22	35163	3580.39	518	1		chr11	8730583	8754378	11	22	24463.6	1449.12	518	1
chr5	96304955	96320637	3	6	35642	3600.59	519	1		chr14	102073417	102097368	9	18	25737.7	1518.49	519	1		chr13	76249041	76313360	16	32	30332.8	6792.09	519	1		chr17	79476663	79483746	2	6	33080.4	1501.6	519	1		chr14	77404465	77428778	10	20	27070.1	4070	519	1
chr2	213400603	213427260	6	16	35579.1	3731.98	520	1		chr8	141006996	141011761	4	8	24950.5	744.293	520	1		chr21	18814358	18839927	7	14	25888.6	2395.82	520	1		chr11	74381072	74407912	9	18	33721.8	2174.04	520	1		chr19	1744243	1773708	9	18	24697.6	1714.86	520	1
chr12	113942806	113986792	13	26	34423.4	2643.56	521	1		chr3	151110918	151121561	8	16	25689	1515.56	521	1		chr8	80696046	80708494	3	6	25313	1851.02	521	1		chr9	107877528	107919360	13	26	36711.8	5199.72	521	1		chr1	27920004	27934311	7	20	24640.9	1671.06	521	1
chr7	12584713	12604526	5	10	34098.2	2403.32	522	1		chr12	71372375	71403107	7	14	28267.3	4099.65	522	1		chr5	34587745	34627799	7	14	29019.1	5559.5	522	1		chr5	77882693	77887588	2	4	32609	1130.26	522	1		chr2	227508397	227566425	13	26	30749	7810.57	522	1
chr8	119024040	119057319	8	16	40380.7	8719.1	523	1		chr5	1168749	1198789	15	30	25422.9	1261.68	523	1		chr1	243762261	243764051	2	4	24480.8	1041.78	523	1		chr15	67465316	67493962	10	20	35248.9	3787	523	1		chr20	32610385	32621890	9	18	25542.3	2663.41	523	1
chrX	71989851	71999568	7	14	32248.8	632.577	524	1		chr1	120852009	120864508	3	6	27264.1	3122.25	524	1		chr7	136829047	136835677	3	6	24474.6	1101.24	524	1		chr6	142330551	142335458	2	4	32995.6	1567.79	524	1		chr6	130374334	130378721	4	8	23083.1	260.588	524	1
chr12	109192686	109202253	4	8	32600.5	996.881	525	1		chr1	52154210	52159600	3	6	24985.3	864.556	525	1		chr12	33135324	33148531	5	10	24760.5	1388.06	525	1		chr5	58419972	58430229	5	10	32897.3	1485.21	525	1		chr18	56598712	56610317	6	12	23836.7	1023.56	525	1
chr7	105620002	105631649	3	6	32562.7	1037.75	526	1		chr9	132646620	132665683	7	14	25266.1	1159.03	526	1		chr1	234736181	234741425	3	6	25433.4	2082.92	526	1		chr20	39632268	39636927	2	4	33412.5	2028.53	526	1		chr15	35982833	36044197	12	24	31627	8854.83	526	1
chr2	217907758	217919586	3	6	32570.8	1049.14	527	1		chr3	85526821	85537322	4	8	26308.2	2203.11	527	1		chr13	44139543	44154685	3	6	25138.7	1830.67	527	1		chr2	238188659	238218583	12	24	35325.3	4057.69	527	1		chr9	34214322	34226625	6	12	23779.2	1040.83	527	1
chr8	140958151	140980295	6	12	32844	1426.07	528	1		chr21	26941106	26949011	2	8	25513.4	1431.6	528	1		chr8	95445778	95460441	5	10	27213.1	3928.22	528	1		chr12	124855001	124878144	8	16	35070.9	3834.8	528	1		chr15	68549456	68580718	6	16	26907.2	4189.11	528	1
chr15	45196035	45205756	4	8	32307.7	956.546	529	1		chr1	76838735	76848682	4	8	25578.7	1539.8	529	1		chr3	112782337	112836740	9	18	28061.1	4858.19	529	1		chr6	136188026	136204043	10	20	35223	4045.89	529	1		chr3	112350049	112374520	7	18	26492.3	3778.32	529	1
chr17	57428140	57452948	5	10	33208	1942.47	530	1		chr16	85684175	85693413	5	10	24386.5	353.815	530	1		chr18	24194764	24199937	4	8	23671.6	477.468	530	1		chr6	135229920	135242044	3	6	33498.6	2379.94	530	1		chr3	38350022	38379153	15	30	24755.5	2077.04	530	1
chr1	199053552	199058634	4	8	32407.9	1253.73	531	1		chr6	154858070	154879648	9	18	26342.4	2336.9	531	1		chr2	40559211	40599191	8	16	28333.8	5145.43	531	1		chr12	122879880	122891602	5	10	33088.9	2058.38	531	1		chr8	23364756	23425677	19	46	29315.2	6719.59	531	1
chr16	70775002	70783788	7	14	31660.4	618.534	532	1		chr20	50642964	50665914	5	10	25759.1	1771.74	532	1		chr3	4753561	4788632	12	24	26383.9	3219.52	532	1		chr9	117865848	117889246	7	18	35326.3	4333.31	532	1		chr6	112525058	112558445	13	26	29751.2	7161.51	532	1
chr11	12136141	12149226	3	6	32709.9	1670.95	533	1		chr7	153548768	153555163	2	4	25199.5	1238.71	533	1		chr12	20358694	20366277	4	8	24199.6	1037.35	533	1		chr14	83891227	83900492	5	10	32790.7	1822.43	533	1		chr12	116863915	116894156	10	20	26551.6	3991.81	533	1
chr5	126069614	126093340	6	12	32834.4	1831.65	534	1		chr2	4513266	4521826	5	10	25389	1453.49	534	1		chr8	97532892	97544349	4	8	25734.7	2573.24	534	1		chr2	201612692	201652032	10	20	35492.5	4531.97	534	1		chr11	12088324	12111921	6	12	25090.7	2534.32	534	1
chr2	121484448	121509629	9	18	33009.8	2039.66	535	1		chr5	79699402	79721626	4	10	27824.4	3935.87	535	1		chr8	19518462	19535734	7	14	23669.5	550.977	535	1		chr20	10900862	10919858	6	12	36785.8	5902.06	535	1		chr8	119068356	119128255	19	42	39850.8	17334.8	535	1
chr1	5870756	5876772	3	6	31136.4	212.365	536	1		chr13	20905821	20965953	20	40	28250	4365.58	536	1		chr2	8818617	8825207	2	8	23966.5	859.336	536	1		chr4	169711060	169738320	10	20	34331.2	3451.12	536	1		chr5	73521243	73568353	17	34	26504.1	4004.35	536	1
chr5	17054498	17073450	6	12	33700.4	2782.15	537	1		chr11	10718062	10757711	8	16	26652.1	2779.39	537	1		chr17	40400337	40418866	7	14	25214.3	2162.33	537	1		chr12	92157308	92173195	5	10	33527.9	2654.72	537	1		chr9	37286519	37294556	4	8	23259.9	767.534	537	1
chr4	59944724	59959469	6	12	32248.8	1338.85	538	1		chr2	28658336	28693510	8	16	26134.3	2261.69	538	1		chr7	83301641	83319124	4	8	24946.5	1895.16	538	1		chr1	202536698	202569282	11	22	34366.3	3528.85	538	1		chr9	35510668	35526978	5	10	24287.2	1831.61	538	1
chr3	134027751	134082848	18	36	34380.5	3476.62	539	1		chr7	101852633	101864614	4	8	24654.5	787.152	539	1		chr13	76346442	76377262	6	12	26970.6	3969.62	539	1		chr12	31669476	31686805	9	18	33630.4	2796.9	539	1		chr12	54798608	54826485	13	32	26547.3	4095.13	539	1
chr17	5119092	5132378	6	12	31736.3	860.933	540	1		chr12	80747633	80755763	4	8	25355	1502.42	540	1		chr6	113952924	113967324	5	10	24811.2	1817.28	540	1		chr1	68145995	68166961	5	14	33738.5	2949.92	540	1		chr20	43349236	43365347	9	18	29563.7	7135.56	540	1
chr2	209731662	209750559	4	8	33617.8	2772.19	541	1		chr6	137061101	137088308	12	24	26692.8	2845.85	541	1		chrX	45362061	45377074	7	14	23627.5	651.564	541	1		chr11	9587330	9599667	5	14	32587	1808.6	541	1		chr21	39535450	39552752	5	10	25773.1	3353.13	541	1
chr3	197848730	197884770	16	32	33787.5	2944.47	542	1		chr6	3324620	3360056	13	26	26300.6	2501.78	542	1		chr7	25889267	25897043	4	8	23797.7	845.251	542	1		chr5	30099571	30113504	4	8	33688.6	2914.78	542	1		chr5	111332934	111351025	12	24	26324.2	3925.75	542	1
chr14	58116999	58134059	9	18	32161.5	1349.45	543	1		chr8	66304946	66331740	7	14	28532.9	4769.33	543	1		chr2	36709585	36719245	3	6	24185.7	1247.11	543	1		chr20	43321440	43333669	7	14	36129.4	5381.98	543	1		chr19	6057991	6092805	9	18	26141.8	3759.91	543	1
chr11	63518359	63559019	10	22	33365.6	2614.44	544	1		chr8	69827981	69844101	9	18	26930.1	3178.86	544	1		chr4	65756150	65770658	7	14	24872.5	1952.78	544	1		chr5	172881850	172885774	3	6	31779.3	1073.61	544	1		chr7	39629113	39667829	10	26	29153.1	6798.53	544	1
chr12	20879495	20899523	5	10	33721.1	2996.19	545	1		chr2	2876699	2901576	9	18	25419.3	1681.69	545	1		chr1	94782811	94799741	4	8	24926	2011.28	545	1		chr17	17306336	17319761	7	14	33989.4	3341.48	545	1		chr19	1826148	1860870	13	28	24930.4	2586.79	545	1
chr5	177965476	177975382	6	12	31163.3	446.761	546	1		chr7	206524	231736	9	18	24594.3	877.378	546	1		chr8	6398372	6417659	4	8	24608.3	1730.04	546	1		chr14	84875592	84897826	4	8	34756.2	4108.84	546	1		chr8	130697642	130726575	12	24	28542.4	6206.13	546	1
chr12	71376008	71403056	5	10	34240.1	3535.17	547	1		chr5	51681169	51690162	4	8	25788.3	2082.78	547	1		chr2	196478126	196487398	2	4	23718.7	842.825	547	1		chr6	112526553	112559361	15	30	37680	7047.16	547	1		chr20	36738087	36780979	12	24	36368.1	14060	547	1
chr7	129996375	130013650	5	10	31471.6	905.21	548	1		chr5	172306420	172334950	9	18	25260.5	1611.94	548	1		chr7	110210063	110214663	3	6	23467.8	604.9	548	1		chr5	8901082	8912720	3	6	32827.3	2200.75	548	1		chr19	13950186	13973437	12	24	26369	4078.23	548	1
chr3	186387477	186412057	5	10	32472.6	1966.4	549	1		chr3	123782794	123799112	7	14	25554	1936.95	549	1		chr14	77371158	77396743	8	16	24106.2	1245.99	549	1		chr6	116703779	116722068	8	16	34919.2	4294.26	549	1		chr12	47606058	47676149	15	36	30812	8558.11	549	1
chr3	42378413	42396629	8	16	31883.5	1419.03	550	1		chr2	217907797	217919400	4	8	25031.2	1490.99	550	1		chr8	49309368	49343275	8	16	25915.1	3102.49	550	1		chr12	71127648	71145659	8	16	32760.2	2175.73	550	1		chr1	8254581	8299412	18	36	27687.6	5451.45	550	1
chr5	141465783	141479156	8	16	31958.8	1531.21	551	1		chr13	67611873	67632554	8	16	26533.7	3021.49	551	1		chr8	49406245	49427477	5	10	24503.9	1730.41	551	1		chr9	118431264	118435276	3	6	31655.1	1081.23	551	1		chr7	79766852	79780668	5	10	25701.9	3489.92	551	1
chr2	112723496	112734501	8	16	31479.8	1082.89	552	1		chr1	184375016	184392533	6	12	27042.7	3536.68	552	1		chr14	65095647	65130283	11	22	25509.4	2795.13	552	1		chr21	30554436	30605432	13	28	34305	3845.1	552	1		chr7	102146560	102158040	5	10	24558	2347.66	552	1
chr4	95247389	95267112	3	8	33720.4	3343.05	553	1		chr22	44389450	44401738	5	12	24467.9	979.354	553	1		chr12	8043935	8085265	15	30	26199.1	3533.72	553	1		chr17	55447313	55456999	4	8	31702.3	1273.71	553	1		chr2	119469350	119496463	7	14	23957	1781.32	553	1
chr8	121649568	121654045	3	6	31346.2	1054.33	554	1		chr15	59737054	59742440	3	6	24129.8	660.862	554	1		chr9	4829190	4838471	5	10	23408.5	784.245	554	1		chr12	29713017	29735419	5	10	31221.7	875.918	554	1		chr15	89417676	89462575	12	32	25884.3	3708.66	554	1
chr6	117611671	117643297	10	20	33805	3618.01	555	1		chr17	819367	837321	5	10	24559.3	1093.4	555	1		chr7	17409617	17414849	4	8	23382.3	776.952	555	1		chr1	101087420	101092820	2	4	31590	1278.72	555	1		chr17	77144188	77184997	13	26	24546.6	2387.33	555	1
chr6	43886636	43906789	9	18	31309.7	1150.74	556	1		chr9	140188464	140222426	9	24	24958.7	1494.33	556	1		chr18	26734497	26744994	3	6	24123.2	1575.6	556	1		chr2	28579363	28593200	5	10	32294.2	2017.43	556	1		chr1	17516329	17563287	20	40	27555	5400.17	556	1
chr14	23263521	23292516	9	32	32352.6	2200.72	557	1		chr1	149819829	149834737	4	14	26668.9	3273.8	557	1		chr16	20908825	20924978	5	16	24084.1	1558.76	557	1		chr10	69913129	69916461	2	4	31328.1	1070.24	557	1		chr6	34598148	34649225	13	26	27637.8	5490.78	557	1
chr8	57631161	57640482	3	6	31340	1194.95	558	1		chrX	104241868	104265158	8	16	24759.6	1392.74	558	1		chr13	80690205	80725691	10	20	26827.4	4371.88	558	1		chr10	13788553	13830983	12	24	34096.7	3844.16	558	1		chr19	771283	801997	13	32	25680	3587.4	558	1
chr10	115786504	115808093	4	8	32297.1	2171.85	559	1		chr19	38521750	38548690	11	22	25261.6	1901.96	559	1		chr11	103778770	103830276	10	20	24815.6	2410.48	559	1		chr21	33828613	33848181	6	12	32968.2	2764.96	559	1		chr3	54986303	55004871	10	20	24587.7	2508.54	559	1
chr4	151158638	151173090	5	10	31649.9	1542.03	560	1		chr17	4551989	4570030	6	12	24900.2	1551.53	560	1		chr6	49509630	49524644	5	12	23648.6	1264.18	560	1		chr4	159727239	159740961	5	10	31955.8	1796.21	560	1		chr16	86957794	86965214	6	12	23008.7	934.92	560	1
chr5	130692021	130729756	6	12	34108.7	4082.93	561	1		chr10	107341952	107351210	4	8	24972.5	1698.84	561	1		chr18	13260365	13289396	10	20	24603.8	2261.51	561	1		chr8	126522089	126571125	19	38	41984.6	11861.8	561	1		chr17	70382236	70429314	16	32	27361.7	5319.81	561	1
chr12	131714325	131725728	7	14	31288.7	1301.08	562	1		chr7	3887564	3903957	8	16	25289.5	2050.76	562	1		chr2	145107576	145132198	6	12	25331.1	3018.66	562	1		chr2	227291693	227313127	5	10	32881.9	2771.42	562	1		chr20	17543791	17554174	5	12	24748.9	2729.69	562	1
chr22	30579216	30593058	8	16	31469.8	1508.78	563	1		chr10	91417100	91433981	6	12	25326.6	2140.51	563	1		chr1	226456956	226460738	2	4	23347.8	1038.54	563	1		chr10	75647440	75666875	6	12	32819.9	2752	563	1		chr10	91605688	91626399	6	12	23401.4	1410.42	563	1
chr5	52136862	52142795	3	6	31499.5	1579.96	564	1		chr1	218489631	218524269	5	10	33481.1	10311.7	564	1		chr2	208196030	208202950	3	6	23292.7	1062.22	564	1		chr20	4940196	4954063	3	6	33405.6	3346.11	564	1		chr20	46195409	46250304	13	26	39639.7	17681.7	564	1
chr9	140210269	140222560	4	8	30996.7	1090.21	565	1		chr7	46172867	46213783	18	36	27475.1	4365.74	565	1		chr6	139890421	139910580	7	14	24166.6	1963.49	565	1		chr15	71067388	71104345	13	26	36003.5	5961.16	565	1		chr1	86010272	86039594	13	26	26562.8	4606.49	565	1
chr22	25076411	25103323	14	28	34108.3	4246.71	566	1		chr4	74592158	74617429	10	22	26582.6	3679.46	566	1		chr9	132717611	132735575	5	10	23696.3	1539.51	566	1		chr2	47291525	47314309	10	20	32515	2515.35	566	1		chr8	22406539	22446854	10	40	25926.6	3971.03	566	1
chr15	29809132	29828032	9	18	31672.6	1876.77	567	1		chr18	77603941	77619883	5	10	23742.4	883.187	567	1		chr2	223756919	223790471	7	14	25818.3	3667.23	567	1		chr13	44872384	44887821	8	16	31806.4	1820.02	567	1		chr17	2075894	2100956	11	22	26034.4	4082.6	567	1
chr14	77707145	77712855	5	10	30139.7	465.365	568	1		chr1	206483427	206530490	15	30	35221.9	12419.9	568	1		chr1	84621535	84640389	5	10	25520.8	3389.95	568	1		chr11	28858466	28870508	3	6	31607.8	1623.26	568	1		chr14	77371170	77389491	5	10	24726	2808.61	568	1
chr11	1504229	1514029	3	8	30234	576.24	569	1		chr9	46379262	46391305	4	8	23345.4	579.268	569	1		chr1	203241602	203259930	5	10	25800.3	3726.08	569	1		chr5	31975840	31991473	3	6	32885.6	2909.3	569	1		chr5	178747654	178764790	8	16	23197	1322.9	569	1
chr3	56874373	56914932	16	32	34098	4493.94	570	1		chr19	41674629	41696438	8	16	24138.2	1384.87	570	1		chr17	65417840	65437119	4	8	23460.6	1393.87	570	1		chr1	67022672	67042287	8	16	32817.9	2877.52	570	1		chr2	218786012	218881307	35	76	28188.3	6327.59	570	1
chr16	31529267	31534973	3	6	30177.9	576.877	571	1		chr2	178490948	178515263	7	14	25615.9	2929.96	571	1		chr15	85936580	85957357	7	14	24591.7	2534.79	571	1		chr5	112566994	112602418	13	26	34736.8	4821.21	571	1		chr8	19295878	19308229	4	8	22690	852.219	571	1
chr12	20853998	20865262	2	4	31252	1658.06	572	1		chr1	161359450	161369338	3	6	24068.4	1397.17	572	1		chr11	28855045	28864177	3	6	23762.4	1734.17	572	1		chr8	24062432	24086852	6	12	32476.2	2632.48	572	1		chr17	17259782	17269993	4	8	23734.4	1919.67	572	1
chr10	11818042	11840917	9	18	31073.4	1530.34	573	1		chr11	95953062	95996506	16	32	24893.4	2332.94	573	1		chr9	113856840	113865640	4	8	23231.1	1210.88	573	1		chr7	44673166	44678155	2	4	30936.8	1146.47	573	1		chr17	67753955	67783702	8	16	23723.2	1912.73	573	1
chr3	73001187	73040187	12	24	32927.7	3478.8	574	1		chr7	80784451	80804031	7	14	25066.3	2514.07	574	1		chr10	70626275	70636448	3	6	22877	859.619	574	1		chr10	3929190	3944796	4	8	31294.7	1537.19	574	1		chr16	28166477	28219100	24	48	29363.6	7556.66	574	1
chr7	1443881	1457533	3	6	29761.4	339.935	575	1		chr8	128879313	128920676	13	26	30447.3	7925.15	575	1		chr8	126186150	126205409	6	12	28000.7	6014.59	575	1		chr8	131241262	131249164	4	8	32169	2468.58	575	1		chr2	241666409	241677423	6	12	22086.4	300.682	575	1
chr4	140958444	141011779	17	34	34406.4	5024.16	576	1		chr5	176287825	176296110	4	8	23022.4	503.728	576	1		chr1	234881957	234909270	5	10	27280.2	5309.65	576	1		chr1	56184296	56194363	3	6	31098	1419.45	576	1		chr14	90484100	90487582	4	8	22118	354.816	576	1
chr2	40467685	40478675	3	6	30648.9	1336.38	577	1		chr10	4757372	4779633	4	8	25557.9	3043.08	577	1		chr4	84776109	84787923	7	14	23557.1	1592.53	577	1		chr1	234630787	234700908	21	42	37283.3	7678.25	577	1		chr6	3324535	3360269	11	22	24356.3	2601.44	577	1
chr12	32575573	32614276	10	20	33869	4605.66	578	1		chr13	84505801	84518288	8	16	24427.1	1919.25	578	1		chr9	118706311	118715381	4	8	23361.6	1415.83	578	1		chr11	12776455	12840587	22	44	35670.2	6098.95	578	1		chr7	129992917	130013583	9	18	25284.9	3579.35	578	1
chr1	219770211	219791230	8	16	34973.5	5721.37	579	1		chr5	58224098	58238351	5	10	24245.8	1825.81	579	1		chr9	13267507	13284008	10	20	23675.6	1816.76	579	1		chr1	95320914	95338134	4	8	32313.3	2815.47	579	1		chr9	135859300	135894948	6	12	23752.3	2106.8	579	1
chr4	72549077	72555978	5	10	30080.8	983.393	580	1		chr7	32919393	32939233	5	16	24762.3	2487.94	580	1		chr12	88203850	88221940	4	8	24320.2	2527.17	580	1		chr20	46418768	46424594	5	10	32547.5	3085.45	580	1		chr20	47567118	47582303	9	18	25014.3	3372.59	580	1
chr2	118843203	118855831	4	14	30494.1	1397.92	581	1		chr18	20035678	20055270	5	10	24448.9	2180.59	581	1		chr15	67442303	67446883	3	6	22223.5	455.252	581	1		chr2	69380575	69423373	14	28	34632.1	5208.52	581	1		chr19	42391445	42444763	35	70	24249	2633.91	581	1
chr20	50642453	50648874	3	6	29747.2	651.089	582	1		chr10	11754774	11757963	3	6	22599.8	337.715	582	1		chr8	59049389	59058141	5	10	22724.6	962.72	582	1		chr7	41136341	41188697	17	34	37235.6	7890.05	582	1		chr2	36789179	36810072	6	12	24066.6	2507.16	582	1
chr9	44992789	45005872	4	8	29854.1	765.356	583	1		chr1	9299476	9321042	13	26	22810.4	552.09	583	1		chr13	43834315	43864273	6	12	25623.1	3873.57	583	1		chr6	143141040	143172158	11	22	36470.3	7129.13	583	1		chr1	32471548	32498032	10	24	25030	3490.59	583	1
chr2	19244617	19259227	4	8	30597.7	1550.12	584	1		chr8	75077743	75100127	8	16	25620.7	3368.79	584	1		chr15	32938465	32993317	16	32	27288.9	5556.51	584	1		chr14	38873009	38889161	4	8	31365.6	2080.38	584	1		chr10	130262264	130263426	3	6	22116.8	662.689	584	1
chr16	7187800	7211548	7	14	30834.4	1788.22	585	1		chr9	93070204	93115772	10	20	26930.7	4716.29	585	1		chr5	87956670	87966088	4	10	23690	1975.9	585	1		chr7	129588473	129610190	4	10	33016.4	3757.04	585	1		chr1	150533232	150549552	6	12	24653	3232.99	585	1
chr7	144500644	144530358	8	16	33092.5	4070.82	586	1		chr7	5454493	5465999	6	14	22931.5	717.974	586	1		chr2	47561498	47584483	7	14	23391.8	1682.5	586	1		chr14	68926168	68950793	5	10	33263.4	4018.8	586	1		chr6	111799531	111809350	4	10	23860.2	2441.99	586	1
chr4	110564443	110569298	3	6	29698	695.236	587	1		chr13	73629965	73673687	9	26	27046.4	4848.77	587	1		chr18	55897863	55940739	12	24	26171.5	4471.97	587	1		chr2	86134680	86165685	9	18	32747.5	3515.97	587	1		chr14	103824291	103913647	17	36	35867.5	14484.6	587	1
chr1	47223348	47226423	2	4	29438.5	492.308	588	1		chr18	76286526	76310311	7	14	24172.7	1983.67	588	1		chr10	5984763	6000471	5	10	22965.1	1321.04	588	1		chr5	167372302	167378154	3	6	30164.7	989.573	588	1		chr7	72808511	72845142	17	34	23986	2604.46	588	1
chr8	124070299	124078701	5	10	30901.7	1972.79	589	1		chr3	156361438	156371685	6	12	23988.2	1813.72	589	1		chr11	28779047	28789587	4	8	23708.7	2075.33	589	1		chr3	24169745	24198879	7	14	32781.6	3621.36	589	1		chr6	134609483	134630792	9	18	26031.1	4662.41	589	1
chr7	207842	230536	8	16	29690.6	773.865	590	1		chr22	35111237	35121221	4	8	23627.1	1493.61	590	1		chr7	84151838	84177495	8	16	25780.2	4169.26	590	1		chr9	93819008	93833722	4	8	31012.7	1855.44	590	1		chr6	72100055	72123253	14	34	24395	3027.34	590	1
chr1	66854693	66865593	3	6	30005.5	1158.67	591	1		chr5	132743947	132748921	5	10	22669	568.528	591	1		chr1	202489763	202523326	7	18	30528.9	8937.83	591	1		chr6	138167256	138194922	11	30	33843.8	4761.32	591	1		chr11	61711126	61739960	8	26	24044.7	2719.05	591	1
chr18	20134765	20145962	6	12	30021.4	1189.12	592	1		chr7	43658407	43699537	8	16	25940.7	3845.66	592	1		chr10	18956273	18972830	4	8	24063.9	2495.14	592	1		chr15	36685432	36721024	8	16	34314.2	5288.97	592	1		chr1	155929761	155960598	13	30	24962.6	3691.19	592	1
chr9	71976833	72001612	11	22	31377.6	2564.63	593	1		chr1	232882221	232897082	6	12	26103.3	4046.65	593	1		chr2	159742379	159761105	3	6	23216.5	1707.81	593	1		chr10	25138303	25210196	26	52	34868.1	5880.85	593	1		chr12	96299606	96307044	6	12	21700.4	447.768	593	1
chr9	72264666	72282385	6	12	30886	2097.93	594	1		chr16	20946183	20963372	5	10	23086.5	1106.97	594	1		chr15	52935686	52960289	7	14	24487.4	2989.26	594	1		chr12	50635479	50665681	10	20	33959.1	4977.29	594	1		chr20	43664758	43670677	3	6	24803.6	3551.99	594	1
chr1	49115124	49154533	8	16	31988.3	3278.83	595	1		chr20	55155203	55167222	6	12	23060.9	1081.71	595	1		chr1	10588121	10590751	2	4	21775.1	306.132	595	1		chr17	57863737	57893748	13	26	33963.4	4999.83	595	1		chr2	48694116	48737915	11	22	25184.4	3972.57	595	1
chr2	4732937	4763524	10	20	31966.5	3257.52	596	1		chr11	2031795	2041204	6	12	22387.8	413.055	596	1		chr6	22881159	22892542	3	6	23179.2	1732.49	596	1		chr1	99910865	99931643	5	10	31873.5	2954.63	596	1		chr6	151178627	151183395	3	6	22495.4	1285.93	596	1
chr4	94755919	94764417	2	4	29858.6	1155.73	597	1		chr18	13371765	13396305	8	16	23595.2	1629.46	597	1		chr3	119022974	119041462	3	6	23134	1730.48	597	1		chr21	33865784	33893698	6	12	32447.2	3550.66	597	1		chr20	49943801	49982192	13	26	34198.7	13003	597	1
chr19	36527914	36535250	5	10	29250.8	548.733	598	1		chr13	107487724	107520468	10	20	25825.2	3896.54	598	1		chr10	21571405	21626687	13	26	25595.6	4212.49	598	1		chr19	47458693	47479888	8	16	32038.4	3162.29	598	1		chr4	30864552	30886711	5	10	22910.2	1728.4	598	1
chr1	192874068	192883338	2	4	30198.9	1505.45	599	1		chr15	91116025	91137302	10	20	24636.6	2740.48	599	1		chr10	21639239	21662114	5	10	23366.8	2038.16	599	1		chr5	6399992	6440047	15	30	34735.7	5892.09	599	1		chr15	63491423	63549255	17	34	29997.5	8830.95	599	1
chr15	52967820	52974791	2	8	29370.9	699.191	600	1		chr18	29370922	29378743	4	8	22575.3	780.536	600	1		chr2	102418749	102447716	8	16	24303.3	3006.77	600	1		chr2	235578612	235602856	14	28	32477.3	3641.45	600	1		chr21	47835081	47847596	10	20	22532	1409.19	600	1
chr12	122363064	122372042	4	8	29583.4	942.69	601	1		chr5	163542546	163547326	2	4	22352.2	577.424	601	1		chr5	172347098	172383021	12	24	22929.7	1663.23	601	1		chr7	48285125	48295216	4	8	31256.9	2452.11	601	1		chr20	24631642	24654698	10	20	24356.4	3239.37	601	1
chr16	7651015	7672329	6	12	30898.9	2259.28	602	1		chr11	48158050	48165605	6	12	22515.4	772.876	602	1		chr2	132417286	132427122	3	6	22516.6	1261.96	602	1		chr10	33227552	33270002	10	22	33153.4	4355.37	602	1		chr20	23123682	23140671	6	12	24379.2	3272.08	602	1
chr10	74488054	74516864	9	18	31861	3223.84	603	1		chr8	99220071	99246240	7	14	29565.7	7824.53	603	1		chr18	20247861	20293876	10	20	25635	4412.84	603	1		chr2	218140427	218164243	4	8	31603.8	2841.25	603	1		chr2	239331833	239348633	7	16	22871.5	1790.88	603	1
chr2	67033567	67035107	2	4	28757.8	152.614	604	1		chr5	168413973	168437047	15	30	23637	1896.68	604	1		chr3	64297272	64337848	12	24	24779.8	3558.52	604	1		chr21	36500662	36532238	7	14	33268.5	4537.47	604	1		chr9	73195861	73215803	7	14	23854.6	2841.74	604	1
chr9	97788601	97820631	14	28	31873.1	3347.14	605	1		chr1	222951263	223002052	12	24	35897.7	14165.1	605	1		chr1	67009052	67042353	12	24	24649.4	3506.6	605	1		chr4	143317837	143338247	3	6	31792.7	3079.87	605	1		chr12	461557	469736	6	12	23004.3	2034.12	605	1
chr20	2786464	2812605	5	12	29884.4	1390.7	606	1		chr17	1386434	1391920	2	12	22054.3	345.618	606	1		chr4	190901413	190915168	4	8	22343.6	1214.57	606	1		chr1	32397213	32422034	8	26	32227.6	3611.46	606	1		chr10	63779663	63809408	16	32	27359.5	6421.95	606	1
chr2	10986635	11008433	8	16	29985.3	1510.6	607	1		chrX	22331904	22336558	4	8	22013.4	318.799	607	1		chr7	36997084	37005712	6	12	21935.8	814.483	607	1		chr5	140888080	140904130	6	12	30809.6	2206.88	607	1		chr2	203393804	203416256	8	16	22945.9	2013.94	607	1
chrX	11392270	11426580	16	32	30024.7	1626.29	608	1		chr17	17575789	17627206	16	34	23960.3	2272.63	608	1		chr7	47401145	47420559	7	14	22689.1	1568.65	608	1		chr8	129527490	129538080	4	8	31576.2	3028.74	608	1		chr11	73024866	73056898	17	34	24084.9	3158.36	608	1
chr1	52004593	52047195	12	24	32249.7	3855.48	609	1		chr21	26353589	26375519	11	22	24346.7	2690.81	609	1		chr1	236073580	236080620	2	4	22705.4	1641.02	609	1		chr1	43390207	43415805	10	20	31803	3361.02	609	1		chr14	70308984	70326234	6	12	22395.7	1473.15	609	1
chr15	29851208	29865663	3	14	29561.9	1175.19	610	1		chr20	61192569	61213173	8	16	22854	1211.52	610	1		chr3	190281419	190287855	4	8	21803.9	839.898	610	1		chr17	70452009	70466390	5	10	30246.1	1806.25	610	1		chr14	76002715	76027777	12	24	22949.3	2027.52	610	1
chr2	234793489	234811642	6	12	29883.5	1508.51	611	1		chr11	70668746	70681399	3	6	22462.9	822.445	611	1		chr6	56705624	56741282	12	24	24554.1	3615.72	611	1		chr6	3582426	3593145	4	8	30134.3	1734.33	611	1		chr1	202515791	202563419	12	24	25781	4862.82	611	1
chr14	46590878	46609552	7	14	31538.5	3187.65	612	1		chr18	9094570	9117211	3	12	24314.2	2723.71	612	1		chr5	30094612	30103844	6	12	23347.7	2415.09	612	1		chr8	131275458	131296603	5	10	33705.1	5406.78	612	1		chr2	1725013	1759413	11	26	24141.9	3243.92	612	1
chr8	140854560	140867016	5	10	29022.5	685.08	613	1		chr14	32365436	32373348	4	8	22724.8	1155.15	613	1		chr14	70466429	70487398	6	12	22543.8	1612.52	613	1		chr7	22599922	22638005	16	32	32054.5	3777.83	613	1		chr18	34913069	34974620	15	30	23857.2	2960.6	613	1
chr6	47094551	47121358	7	14	31165.8	2830.82	614	1		chr9	132680428	132712704	9	18	25230.1	3673.01	614	1		chr8	75910423	75927567	7	14	24677.1	3792.25	614	1		chr5	60689987	60705831	7	14	31938.3	3699.57	614	1		chr3	149091947	149144665	13	28	25874	5008.21	614	1
chr3	128549250	128564984	10	20	29568.9	1250.85	615	1		chr11	9588074	9607402	5	14	24111.7	2589.95	615	1		chr21	46782557	46816258	7	14	22626.9	1803	615	1		chr10	78041882	78070433	11	22	32379.7	4142.75	615	1		chr10	123787266	123829664	17	34	25595.7	4748.58	615	1
chr4	74642397	74654833	6	12	30199.6	1890.27	616	1		chr15	97720025	97740885	6	12	24485.5	2964.21	616	1		chr10	11753020	11758721	4	8	21202.6	379.687	616	1		chr1	150534318	150547521	8	16	30425	2270.92	616	1		chr19	17562221	17619087	19	42	25709.1	4867.73	616	1
chr20	49335097	49365177	12	32	31280.2	2974.91	617	1		chr1	246746225	246781543	8	16	30225.1	8709.42	617	1		chr4	83644969	83666055	6	12	22414.4	1600.43	617	1		chr4	57965480	57985650	8	22	31556	3443.02	617	1		chr14	53718011	53732202	4	8	22191.9	1356.66	617	1
chr10	104327925	104342048	5	10	29385.7	1101.59	618	1		chr2	136924747	136943980	6	12	23089.2	1605.96	618	1		chr7	17561471	17598950	8	16	25433.2	4621.16	618	1		chr2	28290781	28325597	9	18	33851.6	5796.86	618	1		chr15	86291254	86307643	6	12	21715.4	893.201	618	1
chrX	73462405	73482818	4	8	29015	734.868	619	1		chr16	70954639	70988141	9	18	24677.6	3199.44	619	1		chr21	38996192	39014807	5	10	22354.8	1615.78	619	1		chr14	69390856	69428748	14	28	34747	6729.62	619	1		chr16	54359698	54375632	6	12	21942.7	1123.35	619	1
chr8	75077698	75101185	6	12	31174.3	3100.28	620	1		chr2	195078052	195088734	6	12	23334.8	1887.51	620	1		chr2	224428798	224451048	5	10	23108.8	2391.88	620	1		chr3	45082565	45106109	8	16	31228.8	3355.02	620	1		chr20	30425481	30441182	4	10	26336.9	5522.04	620	1
chr3	56349804	56357880	5	10	29196.4	1127.41	621	1		chr2	227331841	227361096	6	12	24331.4	2910.87	621	1		chr2	189489170	189495574	2	4	21773	1069.47	621	1		chr3	171592612	171601196	2	4	29036.2	1235.24	621	1		chr7	129590044	129624015	6	12	25305	4504.55	621	1
chr8	91581635	91592319	5	10	29891.7	1844.06	622	1		chr2	67033608	67037257	3	6	22079.7	675.065	622	1		chr6	74224688	74233960	5	16	21470.2	785.338	622	1		chr1	212650845	212672110	5	10	30313.3	2526.28	622	1		chr16	12961933	12973539	6	12	21523.3	730.017	622	1
chr4	78006632	78048850	7	14	31760.6	3778.51	623	1		chr19	4119739	4145953	9	26	22808.8	1410.31	623	1		chr18	1046131	1054053	4	8	21581.9	969.653	623	1		chr16	85017242	85041241	10	20	30063.5	2289.5	623	1		chr8	22025980	22085673	24	48	26999.1	6225.98	623	1
chr2	30440473	30451603	4	8	28869	915.999	624	1		chr2	10986798	11000009	5	10	22664.8	1280.15	624	1		chr6	24313624	24341901	7	14	24374.8	3777.81	624	1		chr17	77017005	77038128	4	8	30493.2	2775.56	624	1		chr8	107058555	107072484	3	6	25641.9	4907.19	624	1
chr1	41287187	41290980	3	6	28159.2	237.442	625	1		chr4	28834901	28845044	6	12	23255.9	1895.73	625	1		chr12	102733990	102751598	5	10	22471.3	1882.3	625	1		chr19	43336921	43355492	6	12	29960.6	2267.52	625	1		chr22	39320294	39362112	15	32	23108.6	2387.81	625	1
chr4	7287411	7299339	9	18	28522.2	611.906	626	1		chr17	38405507	38418483	6	12	22702.8	1345.61	626	1		chr1	189738967	189744314	2	4	21988.5	1411.07	626	1		chr18	20131308	20144201	6	12	30031.7	2360.71	626	1		chr12	2165928	2186054	6	12	24322.3	3664.94	626	1
chr6	121903393	121912065	4	8	29138.8	1276.52	627	1		chr2	99652332	99657906	4	8	22287.6	1030.08	627	1		chr22	27283417	27290743	2	4	21428.5	875.457	627	1		chr14	77404445	77427973	7	14	31508.7	3868	627	1		chr19	1141730	1194828	16	36	25439.3	4789.44	627	1
chr3	186220873	186232488	4	8	28582.2	754.975	628	1		chr10	4269984	4296730	7	14	24157	2934.04	628	1		chr2	206508734	206544582	8	16	24032.5	3491.6	628	1		chr4	40316781	40325346	5	10	29277.7	1659.04	628	1		chr10	69842986	69866287	7	14	26926.6	6342.53	628	1
chr8	93055341	93071321	6	12	30905.3	3120.89	629	1		chr6	34983956	34994726	5	10	22458.7	1241.78	629	1		chr1	249157464	249168641	3	6	22820.1	2325.93	629	1		chr6	47102925	47137944	11	22	32017.9	4405.39	629	1		chr3	46513110	46542557	10	24	23584.1	3000.65	629	1
chr3	196171306	196194764	8	16	29137.2	1353.53	630	1		chr8	63435494	63490385	14	28	28889.1	7706.7	630	1		chr13	77286066	77308109	5	10	22984.2	2541.56	630	1		chr8	48341510	48355423	6	12	30619.7	3009.38	630	1		chr6	37998746	38011739	5	10	22004.9	1459.11	630	1
chr3	57004272	57022810	6	12	29590.4	1850.09	631	1		chr8	143409656	143430700	9	18	21833.2	784.941	631	1		chr5	54889269	54900807	4	8	22171.4	1758.39	631	1		chr3	29797273	29806008	6	12	29336.5	1760.1	631	1		chr14	53319662	53341045	4	8	24025.9	3491.84	631	1
chr12	118445495	118472632	12	24	29926.7	2255.08	632	1		chr14	73066592	73095332	9	18	23219	2181.37	632	1		chr8	49448238	49464250	4	8	21761.9	1364.22	632	1		chr19	1252817	1266270	6	12	29353.1	1785.21	632	1		chr2	20777394	20796049	8	16	23279.6	2755.34	632	1
chr2	4493877	4499244	2	4	28379.6	714.348	633	1		chr3	27323088	27358453	9	18	25664.4	4629.28	633	1		chr2	26563021	26578841	5	14	21967.7	1585.16	633	1		chr20	25290847	25296507	3	6	29033	1469.34	633	1		chr12	46824641	46867333	15	30	27813.8	7330.22	633	1
chrX	72092032	72097192	4	8	27813.9	162.024	634	1		chr6	35145974	35168926	8	16	22947.4	1930.26	634	1		chr3	134027616	134052222	6	12	22047	1739.64	634	1		chr19	33530369	33546071	6	12	29299.9	1739.78	634	1		chr12	6472790	6481031	3	6	21430.7	976.558	634	1
chr13	20929610	20949089	5	10	28897.1	1283.67	635	1		chr6	43664117	43673224	6	12	21721.1	744.042	635	1		chr19	1253614	1266265	6	12	20700.8	441.52	635	1		chr3	145874598	145884805	4	8	29895.3	2335.36	635	1		chr22	36357311	36404991	13	26	24283.4	3857.31	635	1
chr15	74607931	74622815	4	14	28861.6	1259.19	636	1		chr1	209110435	209123031	3	6	25161.8	4188.17	636	1		chr11	121331592	121353470	6	12	20939.4	746.04	636	1		chr11	128077540	128102806	6	12	29836.6	2284.05	636	1		chr2	28290869	28311740	8	16	24007.9	3602.33	636	1
chr15	82202961	82225187	7	14	29882.9	2291.5	637	1		chr8	140854599	140867017	4	8	21721.6	823.313	637	1		chr11	128570906	128585405	4	8	20795.9	653.905	637	1		chr15	70767911	70800933	6	12	31787	4269.74	637	1		chr6	128513723	128530704	8	16	22978.7	2577.72	637	1
chr16	71964009	71995717	9	18	29738.9	2191.02	638	1		chr16	31297813	31316228	6	12	23298.7	2414.21	638	1		chr9	132646590	132654338	4	8	20707.3	597.371	638	1		chr8	117526233	117553094	7	14	32891.3	5579.03	638	1		chr11	59304630	59348467	13	26	25254.5	4861.52	638	1
chr14	88989068	89013302	6	12	30091.4	2561.53	639	1		chr5	90225230	90236298	6	12	23505.1	2631.97	639	1		chr15	90934392	90965091	8	16	23395.7	3343.12	639	1		chr11	118784622	118800220	7	14	29193.2	1909.2	639	1		chr10	17241459	17273040	8	24	23742.6	3363.38	639	1
chr22	37611912	37622695	5	10	28217	714.913	640	1		chr9	115457678	115473751	8	16	22564.9	1702.13	640	1		chr1	27175564	27199475	5	14	21608.4	1566.17	640	1		chr8	8930520	8946587	9	18	29600.2	2326.5	640	1		chr6	139889853	139938980	12	24	29152	8778.99	640	1
chr6	166389911	166397691	5	10	28411	968.61	641	1		chr8	103112519	103125587	6	12	24804.4	3945.23	641	1		chr6	4008465	4039731	7	18	23102.4	3092.21	641	1		chr9	16406468	16426107	9	18	30369.7	3097.07	641	1		chr20	31058907	31066877	3	6	23061.2	2709.8	641	1
chr12	89760181	89786250	11	22	29567.5	2192.4	642	1		chr3	16412249	16434817	11	22	22475.5	1658.75	642	1		chr13	38221753	38240346	6	12	22248.4	2266.49	642	1		chr4	166886596	166915491	16	32	32189	4969.94	642	1		chr9	107802006	107835309	12	24	24920.6	4579.16	642	1
chr17	28577007	28591659	4	8	28726.7	1504.76	643	1		chr4	94755918	94764524	2	4	22362.7	1563.71	643	1		chr15	72520529	72529693	2	10	20533.8	561.753	643	1		chr6	57125990	57132638	4	8	28394.9	1209.27	643	1		chr17	73598875	73626445	14	28	22392.4	2120.13	643	1
chr3	149102752	149137146	11	22	31928	4715.42	644	1		chr14	77992690	78012694	10	20	22908.6	2146.43	644	1		chr20	30287427	30300267	6	12	20793.1	841.02	644	1		chr2	239340327	239361460	7	14	29408.7	2229.53	644	1		chr6	41487711	41567251	30	66	25985.7	5718.93	644	1
chr10	34474544	34481590	6	12	28013.5	927.958	645	1		chr16	81553790	81593556	12	24	23410.2	2656.37	645	1		chr9	3848864	3887986	11	22	23817.5	3904.38	645	1		chr6	55761681	55790066	8	16	32299.3	5143.36	645	1		chr8	37001180	37005473	2	4	21261.1	995.976	645	1
chr11	95047421	95071956	5	10	27908.6	858.725	646	1		chr6	107797254	107814750	6	14	22888.3	2150.26	646	1		chr2	67616350	67633613	4	10	22093.2	2214.84	646	1		chr1	150577061	150588433	8	16	28472.1	1322.56	646	1		chr21	45712970	45736996	15	38	24014	3750.46	646	1
chr1	156073648	156099927	7	22	29674.2	2672.57	647	1		chr1	246037627	246049713	5	10	24063.2	3384.08	647	1		chr8	87402782	87404541	2	4	20267.2	422.336	647	1		chr14	76327106	76351188	14	28	32041.1	4917.54	647	1		chr21	33814589	33850446	9	18	24393.5	4137.9	647	1
chr11	65943969	65957063	3	6	28386.5	1412.84	648	1		chr6	150552528	150572004	7	14	22658.4	2037.19	648	1		chr1	39853019	39872218	5	10	22226.7	2401.79	648	1		chr9	114675453	114728401	17	34	34802.7	7703.93	648	1		chr6	139689664	139700479	4	14	23048.9	2809.74	648	1
chr3	71215400	71224914	3	6	27991.1	1061.76	649	1		chr3	178536539	178563423	5	10	23805.8	3287.91	649	1		chr11	27223460	27253305	5	10	23097	3274	649	1		chr20	55600724	55652560	13	26	40732.7	13721	649	1		chr3	14659553	14673887	5	10	21723.2	1496.47	649	1
chr6	85130722	85136389	3	6	27654.4	735.01	650	1		chr13	50023062	50065069	10	20	25762.9	5267.68	650	1		chr2	107182388	107199000	4	8	20897.9	1088.09	650	1		chr6	113770972	113786087	4	8	30116.6	3106.13	650	1		chr7	45169510	45175417	3	6	20579.4	359.146	650	1
chr6	104367762	104384172	6	12	29318.1	2440.17	651	1		chr9	71976794	72000932	10	20	23054.2	2568.28	651	1		chr19	7454615	7464082	3	10	20428.8	649.436	651	1		chr12	65990571	66009344	6	12	30521.1	3519.94	651	1		chr5	168491001	168524941	10	20	22498.8	2290.95	651	1
chr12	27278357	27298298	8	16	29508.7	2670.1	652	1		chr6	107050790	107070778	9	18	22724.4	2238.66	652	1		chr5	36423655	36459211	7	14	24626.1	4874.73	652	1		chr5	33300372	33320960	6	12	30336.4	3401.14	652	1		chr20	60664065	60680581	7	14	22828.4	2664.03	652	1
chr15	32384139	32400530	5	10	28254.8	1437.49	653	1		chr4	56035706	56055535	6	12	22722.1	2260.51	653	1		chr20	43964367	43986954	8	22	21764.8	2014.76	653	1		chr9	112555326	112579398	8	16	30407.8	3490.44	653	1		chr2	96765229	96778141	6	12	20890.3	734.693	653	1
chr5	153724337	153747566	11	22	29064.1	2327.55	654	1		chr2	231619868	231650270	12	24	23908.1	3450.63	654	1		chr7	72147428	72162505	5	10	21629.5	1908.75	654	1		chr5	135329357	135373436	18	38	32843.3	5959.48	654	1		chr3	30114940	30136334	9	18	21986.6	1842.02	654	1
chr5	90227955	90236297	3	6	28425.4	1736.8	655	1		chr10	74002750	74031156	10	20	22151	1798.1	655	1		chr1	86073537	86094785	6	12	21520	1825.2	655	1		chr8	40372610	40404056	11	22	30889.4	4059.68	655	1		chr17	80164093	80174935	2	10	21725.2	1589.44	655	1
chr13	45540818	45551766	5	10	28418.8	1774.67	656	1		chr1	199050947	199056757	3	6	21779.4	1482.13	656	1		chr21	35856181	35870852	4	8	21135	1456.83	656	1		chr10	89293886	89305793	4	8	28638.7	1830.11	656	1		chr8	120898915	120905803	6	12	20914.7	781.099	656	1
chr2	2877640	2888955	2	4	27382.3	746.79	657	1		chr6	34671571	34691505	8	16	22296.2	2017.32	657	1		chr22	16188352	16214305	8	16	22911.3	3257.1	657	1		chr18	12271979	12288487	4	8	28613.3	1820.83	657	1		chr9	138138183	138156269	7	14	20829.6	708.971	657	1
chr15	91176537	91191097	4	8	27378.6	745.472	658	1		chr2	37993752	38030689	14	28	24075.5	3819.29	658	1		chr2	238080407	238111048	10	20	22171.8	2537.07	658	1		chrX	45362264	45387003	6	12	28692.3	1917.27	658	1		chr20	4527292	4573215	12	24	31944	11825.2	658	1
chr2	223152823	223159841	5	10	27352	738.995	659	1		chr6	144064292	144074713	5	10	21766.3	1520.42	659	1		chr1	52154415	52165323	4	8	20964.1	1351.5	659	1		chr8	126226024	126244938	5	10	32000.6	5360.23	659	1		chr2	114082242	114095635	7	14	21231.9	1114.3	659	1
chr9	2800117	2817996	5	10	28109.4	1503.62	660	1		chr16	11688080	11702554	9	18	21326	1097.13	660	1		chr1	151282457	151287143	4	8	20752.4	1146.2	660	1		chr6	161453260	161460042	3	6	28247	1640.57	660	1		chr17	78036804	78056495	7	14	22118.9	2002.57	660	1
chr2	70332107	70371339	12	26	29663.3	3064.02	661	1		chr8	102576596	102596058	4	8	26118	5904.77	661	1		chr14	70109998	70132829	9	18	22054.7	2458.9	661	1		chr12	113631529	113684625	16	36	33280.6	6753.81	661	1		chr6	6618759	6638383	8	20	23409.5	3300.76	661	1
chr10	63372852	63393954	5	10	29133.4	2542.79	662	1		chr3	56350013	56356045	4	8	21303.2	1117.73	662	1		chr1	23004397	23016539	3	6	20583.1	1026	662	1		chr20	55359524	55363927	2	4	28273.9	1748.43	662	1		chr6	56013318	56047541	7	14	23066.3	2977.4	662	1
chr3	55578070	55590995	6	12	27613	1055.97	663	1		chr3	36991116	37014208	9	18	22219.1	2159.1	663	1		chr10	3568566	3582885	4	8	21006	1467.7	663	1		chr6	74768961	74783555	6	12	29796.6	3283.65	663	1		chr20	56259986	56289284	8	24	28676.9	8598.96	663	1
chr5	55929245	55943433	7	14	28542	2088.47	664	1		chr9	44992819	45006451	7	14	20944.2	922.886	664	1		chr5	125841842	125874785	10	20	22493.5	3123	664	1		chr2	227073755	227078960	2	4	27605.8	1106.58	664	1		chr3	64171213	64206912	13	26	26785	6707.84	664	1
chr9	140344534	140350687	5	10	26510.2	102.14	665	1		chr11	69166098	69181314	4	8	21325.2	1304.01	665	1		chr8	126286564	126322362	9	18	28187.3	8820.63	665	1		chr11	64621162	64637714	6	12	28678	2204.73	665	1		chr9	107625404	107642402	9	18	22654.9	2585.4	665	1
chr1	86546964	86563886	5	10	29075.4	2683.83	666	1		chr10	7715101	7742596	7	14	22504.7	2540.54	666	1		chr1	164782883	164813001	7	14	23760.1	4415.3	666	1		chr1	66727679	66769096	15	30	32574.5	6117.29	666	1		chr18	19853135	19876699	10	20	22593.2	2526.06	666	1
chr15	48743644	48786632	10	20	30882.6	4535.23	667	1		chr13	47716211	47745496	8	16	23931.7	3968.12	667	1		chr5	125778916	125808326	8	16	21981	2673.37	667	1		chr2	143615193	143631580	5	10	28692	2235.19	667	1		chr17	6345019	6376821	11	28	22305.9	2312.01	667	1
chr22	36023932	36026723	2	4	26719.6	376.506	668	1		chr11	65183763	65193195	3	8	20663.6	705.514	668	1		chr5	73832130	73852210	7	14	22409.3	3120.43	668	1		chr2	20693725	20715124	11	22	29269.6	2816.11	668	1		chr12	47755007	47787798	9	18	23648.9	3702.1	668	1
chr14	92320448	92336856	5	12	27627.8	1292.95	669	1		chr6	11586652	11609475	10	20	21859.9	1903.44	669	1		chr10	6819686	6838850	9	18	21015.2	1742.01	669	1		chr2	145849414	145872990	8	16	30559.2	4170.59	669	1		chr13	45736681	45810047	17	36	29170.3	9244.12	669	1
chr16	507712	546958	13	26	28202.2	1903.43	670	1		chr7	77703306	77740216	12	24	24213	4288.94	670	1		chr2	189524175	189540742	5	10	22059	2789.88	670	1		chr8	40016350	40032922	6	12	28560.2	2172.59	670	1		chr22	26929262	26964731	10	22	25637	5728.24	670	1
chr14	34658773	34706755	13	26	30737.3	4447.93	671	1		chr19	40463210	40473621	5	10	20980.2	1068.17	671	1		chr1	68340290	68356053	7	14	20860.8	1615.71	671	1		chr4	95384094	95410345	7	14	30718.9	4344.54	671	1		chr14	35015796	35025722	2	4	21355.8	1451.18	671	1
chr16	11640883	11655437	7	14	27483.8	1194.88	672	1		chr1	4271585	4276594	4	8	20346.6	461.329	672	1		chr2	174016850	174056887	8	16	23858	4668.31	672	1		chr9	131902096	131908699	4	8	27581.4	1219.57	672	1		chr19	42772225	42785493	8	16	21770.1	1898.65	672	1
chr18	71609678	71619125	4	8	27419	1141.2	673	1		chr15	44660189	44677708	9	18	21926.8	2047.97	673	1		chr7	73682501	73699381	8	16	20279.6	1146.15	673	1		chr21	39346284	39359355	6	12	28219	1999.86	673	1		chr9	38713360	38736732	6	12	21121.3	1255.08	673	1
chr9	109677450	109683634	4	8	26897.9	635.097	674	1		chr5	142291274	142317962	9	18	22967.7	3093.14	674	1		chr3	140790229	140796559	2	4	19687.6	576.03	674	1		chr5	39498233	39524517	10	20	31301.6	5083.33	674	1		chr2	188384281	188414670	12	24	25775.9	5928.89	674	1
chr2	64993024	65006881	5	10	27661.3	1409.26	675	1		chr9	67778107	67791550	5	10	20600.1	751.464	675	1		chr12	12953306	12988785	8	18	21833.8	2724.79	675	1		chr1	210046110	210073986	9	18	29428.7	3214.1	675	1		chr12	111848251	111884218	14	28	23745.4	3902.42	675	1
chr6	150725263	150742589	5	10	28482.2	2245.45	676	1		chr1	233483995	233504694	5	10	25832.4	6044.11	676	1		chr19	45241980	45257317	5	16	20005.6	918.686	676	1		chr6	140858806	140893789	10	20	33713.1	7517.85	676	1		chr14	22984703	23026151	14	28	25515.4	5686.67	676	1
chr2	66910176	66957826	15	30	31858.8	5694.18	677	1		chr1	68654526	68687228	10	20	23623.9	3868.65	677	1		chr7	47691744	47708797	3	10	20180.5	1139.14	677	1		chr20	42554354	42587792	13	26	36430.7	10262.1	677	1		chr5	37496898	37509798	4	8	21196	1398.36	677	1
chr8	81812927	81838011	6	12	29844.9	3757.58	678	1		chr12	89761122	89784458	10	20	22379.2	2648.64	678	1		chr2	223892148	223925923	10	20	21504.5	2506.11	678	1		chr4	157672457	157720181	14	28	33841.1	7693.11	678	1		chr20	44810533	44844955	11	22	26160.7	6385.28	678	1
chr1	76817539	76845128	8	16	29034.7	2954.78	679	1		chr19	8012620	8025804	9	18	20774	1044.17	679	1		chr12	14977296	15002647	4	12	22022.4	3059.87	679	1		chr4	153882396	153903103	5	10	28774.4	2658.78	679	1		chr15	95485172	95495108	4	8	20315.1	561.384	679	1
chr10	63777258	63811327	12	24	29817.2	3740.78	680	1		chr10	7325846	7367680	10	20	23765.9	4091.37	680	1		chr5	139620839	139647125	7	14	21026.2	2068.71	680	1		chr6	140295038	140305672	5	10	28780.9	2685.09	680	1		chr8	23189347	23214041	14	28	23034.6	3291.71	680	1
chr13	80788069	80810167	7	14	28455.6	2382.16	681	1		chr1	219920750	219943531	9	18	25239.1	5572.23	681	1		chr10	14049933	14054117	3	6	19150.2	194.974	681	1		chr17	38667078	38716369	19	38	29594.3	3509.52	681	1		chr15	99322793	99349427	10	20	23344.7	3608.91	681	1
chr8	19266615	19274142	3	6	26516.9	448.609	682	1		chr6	163748829	163762236	10	20	20646.8	982.733	682	1		chr4	169718255	169738291	7	14	20749.3	1815.26	682	1		chr2	102056478	102081249	8	16	29130.7	3066.65	682	1		chr15	97627724	97635942	5	10	20167	456.099	682	1
chr7	83672685	83690509	6	12	28463.1	2438.32	683	1		chr2	213313487	213317708	3	6	20477.3	817.608	683	1		chr5	28517593	28523807	3	6	20375.7	1478.31	683	1		chr2	100470545	100498881	7	14	29248.4	3216.14	683	1		chr17	15975835	15990353	9	18	22912.3	3215.74	683	1
chr17	3989423	4004509	5	10	26878.7	867.445	684	1		chr16	81617459	81638224	16	32	21140.8	1484.7	684	1		chr6	53167409	53192120	8	16	21056.2	2162.21	684	1		chr6	106957142	107006246	13	28	35011.2	8986.03	684	1		chr2	10409681	10449238	17	42	24082.3	4442.25	684	1
chr6	16669361	16698809	7	14	28776.6	2788.73	685	1		chr20	59918174	59929071	5	10	20186.7	614.591	685	1		chr10	123871986	123917314	12	24	21100.2	2207.47	685	1		chr12	71040208	71055345	3	6	28089.7	2147.94	685	1		chr10	74409727	74472229	17	38	26744.6	7112.73	685	1
chr17	80164081	80175600	6	14	26612.3	677.317	686	1		chr1	233246236	233248943	2	4	20679	1132.34	686	1		chr1	212175766	212183846	4	8	21588.1	2699.53	686	1		chr18	10912692	10937075	6	12	29815.5	3930.54	686	1		chr3	50190196	50208017	7	18	21196.3	1575.38	686	1
chr8	115725045	115729664	2	4	27527.4	1599.56	687	1		chr4	151036347	151074504	9	18	23397.9	3876.75	687	1		chr2	192082820	192097103	4	8	20487.5	1629.69	687	1		chr14	81087873	81105622	6	12	29058.7	3203.69	687	1		chr2	221089544	221108786	4	8	22313	2726.59	687	1
chr1	66714181	66757131	14	28	30567.5	4664.37	688	1		chr11	63529342	63558861	8	18	21587.2	2066.33	688	1		chr1	146638736	146641514	2	4	20112.4	1282.05	688	1		chr1	204377771	204408176	10	26	29228.3	3417.52	688	1		chrX	3709726	3734976	8	16	20669.7	1085.75	688	1
chr3	79561776	79582560	7	14	28983.3	3082.27	689	1		chr4	169711030	169738343	10	20	22068.9	2578.35	689	1		chr17	80238584	80255685	10	20	20083.4	1277.44	689	1		chr6	40904522	40929850	6	12	28438.3	2641.71	689	1		chr8	13211104	13230343	6	12	22906	3345.66	689	1
chr8	124541109	124550585	2	8	29026.9	3135.61	690	1		chr12	32588691	32614863	7	14	22560.3	3069.98	690	1		chr3	149016281	149033290	4	8	21065.6	2303.02	690	1		chr1	236064693	236083799	10	20	28712.5	2949.97	690	1		chr7	44766996	44778274	7	14	21481.2	1930.79	690	1
chr10	102098771	102125382	14	30	27957.5	2073	691	1		chr10	17255660	17273144	5	16	21695.9	2211.73	691	1		chr12	32257579	32280141	9	24	20698.4	1985.46	691	1		chr22	27598241	27620294	9	18	29484.9	3775.47	691	1		chr14	77741520	77784383	10	20	24667.7	5143.56	691	1
chr5	91999351	92002731	3	6	26708.8	840.606	692	1		chr3	57851459	57877146	5	10	22414.5	2936.02	692	1		chr9	71784163	71795421	4	14	19681.2	978.32	692	1		chr16	70715651	70749626	11	30	30516.3	4834.64	692	1		chr1	55848734	55856945	6	12	20185.9	665.091	692	1
chr20	43477324	43490924	8	16	27308.8	1483.76	693	1		chr8	1398930	1419978	8	16	20170.3	694.584	693	1		chr4	190643875	190662606	5	10	24605	5902.14	693	1		chr13	38191083	38196385	3	6	26756.5	1108.12	693	1		chr17	828330	838560	7	14	21718.3	2204.57	693	1
chr11	6507471	6526644	8	16	27438.5	1668.05	694	1		chr1	243718640	243733183	6	12	25437.2	5964.08	694	1		chr8	102090829	102110692	6	12	22622	3924.93	694	1		chr4	24211833	24222046	4	8	27277.9	1673.91	694	1		chr2	667916	692801	7	16	21393.6	1891.26	694	1
chr16	11322373	11328849	5	10	26194.8	457.853	695	1		chr10	3317652	3323584	4	8	20086.3	615.742	695	1		chr6	111871360	111876531	3	6	19353	733.248	695	1		chr1	98781798	98806687	8	16	29125.1	3529.26	695	1		chr7	139564923	139568732	2	4	19812.5	331.764	695	1
chr8	74369529	74373713	2	4	26356.3	637.642	696	1		chr4	77507572	77532858	9	18	22519.7	3062.13	696	1		chr5	67745787	67771870	5	10	21135.1	2517.01	696	1		chr3	30268417	30276213	3	6	27465.3	1934.97	696	1		chr20	42071532	42077602	4	8	20284.7	812.773	696	1
chr19	3035489	3057098	18	40	26857.8	1160.4	697	1		chr1	145116882	145140885	10	20	32113.6	12668.8	697	1		chr9	3948871	3982294	9	18	21968.9	3409.15	697	1		chrX	45662838	45712827	12	24	29963.4	4444.02	697	1		chr17	2286268	2310919	9	26	23021.6	3564.53	697	1
chr8	26144780	26162108	5	16	26641.8	966.902	698	1		chr20	50331541	50377447	15	30	22934.6	3511.81	698	1		chr6	75972694	75984759	4	8	20497.2	1941.26	698	1		chr2	196424330	196441319	6	12	27880.6	2366.57	698	1		chr22	43005179	43031902	7	18	21584.2	2129.82	698	1
chr13	50022992	50056498	9	24	30182.2	4570.22	699	1		chr17	38960292	38968633	3	6	20578.1	1185.26	699	1		chr19	40927040	40940140	3	10	19388	834.47	699	1		chr3	14513852	14530754	6	12	28336.2	2844.61	699	1		chr9	113912800	113917702	5	10	20033.5	598.534	699	1
chr20	55156759	55167164	4	8	26412.1	817.833	700	1		chr14	92317199	92325451	6	12	20281.8	898.643	700	1		chr4	146653995	146661349	3	6	19185.9	650.094	700	1		chr3	189721351	189834220	30	60	40113.6	14650.4	700	1		chr9	97624057	97641868	6	12	23298.6	3864.99	700	1
chr17	78027130	78055999	8	16	27538.1	1989.07	701	1		chr5	149510525	149521007	3	6	19921	582.799	701	1		chr4	152665658	152674831	4	8	19518.3	987.932	701	1		chr20	60925403	60956171	9	20	34392.5	8938.1	701	1		chr18	59154562	59169690	6	12	20342.6	910.706	701	1
chr7	97234214	97243107	5	10	26738.6	1213.89	702	1		chr4	128583844	128590579	2	4	20658.3	1322.08	702	1		chr13	42208601	42232430	12	24	20902.8	2387.67	702	1		chr8	131206648	131220308	6	12	29326.7	3932.71	702	1		chr3	16516417	16526362	7	14	23026.7	3598.1	702	1
chr7	25889299	25897011	6	12	26409.7	902.304	703	1		chr2	48936888	48957236	7	14	21127.3	1798.76	703	1		chr11	8766856	8788960	5	10	20406.4	1976.1	703	1		chr5	108743020	108763860	6	20	29184.3	3790.8	703	1		chr4	74969156	74982673	8	16	22015.1	2604.73	703	1
chr7	5871255	5893843	12	24	26789.4	1298.81	704	1		chr5	53218810	53255366	7	18	26327.6	7037.03	704	1		chr14	76168733	76187633	6	12	20716.3	2290.68	704	1		chr1	8454705	8472845	5	10	28289.3	2935.05	704	1		chr6	106034976	106056749	11	22	25348.1	5941.85	704	1
chrX	114823442	114859147	8	20	26818	1331.8	705	1		chr3	55578060	55591043	5	10	20620.9	1342.44	705	1		chr9	93088953	93106792	4	8	20513.1	2092.51	705	1		chr15	72036093	72054528	8	16	27497.6	2156.89	705	1		chr6	168533438	168552054	7	14	21291.1	1913.72	705	1
chr16	81616963	81638681	22	44	26999.8	1541.98	706	1		chr10	12277192	12292857	10	20	20624.5	1367.55	706	1		chr10	47751199	47771567	5	10	19007.4	600.856	706	1		chr5	52694157	52721413	10	20	27716.6	2398.53	706	1		chr10	3443519	3467213	8	16	20628	1272.37	706	1
chr22	44389532	44401579	6	14	26349.2	898.706	707	1		chr2	203008566	203038078	8	16	21605.7	2349.16	707	1		chr10	69895972	69914525	6	12	20976	2615.97	707	1		chr2	151348393	151355045	3	6	26488.9	1212.66	707	1		chr11	102008410	102049541	14	28	24616.9	5268.88	707	1
chr3	33599775	33631249	8	16	29566.7	4116.8	708	1		chr9	79480438	79494113	4	8	20557.6	1304.6	708	1		chr11	118784574	118800842	10	20	18490.2	143.158	708	1		chr1	164741826	164764089	8	16	28031.3	2765.06	708	1		chr7	151589438	151595377	4	8	19908.1	587.367	708	1
chr3	4259934	4271133	5	10	26875.4	1451.39	709	1		chr12	122362364	122372296	7	14	20239.4	1001.15	709	1		chr10	63797308	63809456	4	8	19699.2	1369.08	709	1		chr6	42283665	42307178	8	16	28156.8	2899.15	709	1		chr8	143424794	143437249	7	14	20410	1099.78	709	1
chr7	101513940	101531476	8	16	26558.3	1155.62	710	1		chr1	174752366	174781728	8	16	24138.5	4903.45	710	1		chr2	9368766	9381349	3	6	19021.7	726.039	710	1		chr18	45407909	45419941	4	8	27457	2222.31	710	1		chr2	232526674	232552484	14	28	22023.7	2733.28	710	1
chr16	54365617	54375577	5	10	26094.2	710.148	711	1		chr10	11093307	11110317	5	10	21014.2	1826.87	711	1		chr1	233315318	233319363	2	4	19396.2	1103.07	711	1		chr2	227340298	227354995	7	14	27900.8	2685.14	711	1		chr9	110469328	110518013	14	28	24946.2	5676.67	711	1
chr2	529203	567619	9	18	27955.3	2577.71	712	1		chr1	40425950	40445438	7	14	20140.8	968.554	712	1		chr16	88268121	88279726	8	16	18759.5	502.497	712	1		chr3	177518302	177553274	12	24	29754.2	4546.36	712	1		chr19	8203151	8231406	10	24	21411.6	2155.86	712	1
chr20	41206320	41222456	5	10	26793.8	1419.97	713	1		chr19	42751053	42784377	11	28	20874.2	1702.86	713	1		chr13	50892875	50908833	5	10	19985.8	1744.21	713	1		chr9	124113465	124136157	8	24	29018.5	3816.79	713	1		chr4	3697649	3728644	11	22	19824.4	576.507	713	1
chr11	76749766	76772579	9	18	26793.9	1450.91	714	1		chr15	97296430	97300643	3	6	19641.4	486.601	714	1		chr22	43656733	43666072	5	10	18935.8	710.698	714	1		chr3	141111932	141125714	3	6	27339.4	2162.4	714	1		chr12	122353679	122365670	4	12	20438.7	1239.87	714	1
chr11	88085542	88098047	7	14	26082.9	740.296	715	1		chr15	93345894	93375508	7	14	21872.9	2727.45	715	1		chr18	20122415	20144325	8	16	21079.6	2857.06	715	1		chr15	80872927	80908898	10	20	28474.6	3323.72	715	1		chr9	137467217	137500348	13	26	22767.6	3578.15	715	1
chr3	150082361	150090119	2	4	25965.3	634.604	716	1		chr14	91829011	91847638	8	16	20534.4	1393.3	716	1		chr1	201717951	201744140	11	22	25508.1	7285.78	716	1		chr12	94092870	94117543	7	14	28753.9	3622	716	1		chr16	16284227	16296692	5	10	20149.7	979.749	716	1
chr19	8244963	8317365	19	44	29815.1	4510.64	717	1		chr15	44250825	44267947	4	8	21075.5	1945.06	717	1		chr12	80795265	80800410	2	4	19011.3	791.816	717	1		chr20	48837911	48841801	2	4	26804.8	1696.43	717	1		chr14	32919958	32943471	8	16	21770.7	2621.7	717	1
chr1	197732220	197741295	6	12	27725	2421.21	718	1		chr7	92948641	92970210	7	14	22362.7	3246.13	718	1		chr14	19628582	19654679	6	12	21049.8	2847.18	718	1		chr10	91102847	91134483	11	22	28627.4	3619.16	718	1		chr10	27153268	27167622	3	6	19726.7	592.82	718	1
chr8	128879251	128920594	15	30	33343.1	8070.15	719	1		chr12	5370390	5400244	5	10	21957.6	2857.03	719	1		chr10	3133083	3139746	3	6	18615.8	417.104	719	1		chr21	47284861	47297882	4	8	28607.1	3618.54	719	1		chr8	26053957	26061817	7	14	19455.9	337.98	719	1
chr14	71422368	71488325	23	46	33103.8	7835.69	720	1		chr1	234645716	234680604	10	20	26378.8	7298.57	720	1		chr14	75030119	75051273	5	10	19434.2	1260.78	720	1		chr15	80747800	80787059	13	26	29365.7	4385.23	720	1		chr5	133134270	133168088	10	20	20875.9	1822.79	720	1
chr19	2533692	2543920	6	12	26001.6	744.598	721	1		chr7	123302522	123336983	10	20	23636.8	4559.19	721	1		chr8	102575949	102602695	7	14	25547.8	7395.27	721	1		chr11	61729489	61739850	4	10	26502.4	1543.79	721	1		chr3	69322619	69356534	10	20	22458.5	3415.24	721	1
chr14	96679644	96688296	4	8	25693.8	499.22	722	1		chr16	20908861	20927109	6	16	20370.2	1301.08	722	1		chr3	29725698	29736778	5	10	19806.6	1657.57	722	1		chr7	5728665	5735620	6	12	25971.4	1020.99	722	1		chr18	14840293	14851177	2	4	20881	1843.75	722	1
chr3	28727978	28745877	4	8	26726.8	1557.21	723	1		chr9	140598945	140616302	5	10	19941.5	893.885	723	1		chr4	129081043	129089776	5	10	19744.4	1643.55	723	1		chr6	156734088	156749051	5	10	27834.2	2884.87	723	1		chr20	62853656	62866816	4	8	21261.3	2239.83	723	1
chr9	115457720	115472507	4	8	26970	1888.3	724	1		chr2	202615217	202625046	6	12	20701.8	1655.2	724	1		chr9	81620367	81642837	8	16	20892.6	2802.01	724	1		chr5	56784517	56799911	8	16	28134.1	3194.26	724	1		chr14	73099964	73118210	8	16	21263.9	2242.43	724	1
chr2	132309475	132331383	9	18	27564.6	2493.13	725	1		chr2	179870756	179887388	7	14	21520.1	2478.17	725	1		chr2	146503026	146519859	5	10	20142.4	2099.08	725	1		chr14	50327494	50335387	5	10	26828.3	1895.9	725	1		chr9	33151046	33172107	8	22	21701.3	2689.49	725	1
chr10	101096798	101108963	8	16	26357.9	1366.13	726	1		chr7	129990662	130013591	10	20	20457.3	1421.6	726	1		chr5	168431554	168447436	3	6	19577.7	1546.91	726	1		chr8	135790754	135804201	4	8	28427	3504.29	726	1		chr18	46133168	46156891	12	24	21225	2244.2	726	1
chr11	77181687	77191004	3	10	25855.6	903.749	727	1		chr2	174904524	174923224	4	8	20659.8	1625.03	727	1		chr4	109021344	109068071	16	32	22742	4747.46	727	1		chr10	54068297	54079367	3	6	26424.1	1511.06	727	1		chr18	26734407	26764583	8	16	23648.9	4704.44	727	1
chr1	1016556	1024229	4	8	25261.1	319.197	728	1		chr1	159879776	159885795	4	8	19847.7	816.778	728	1		chr18	57572426	57590862	8	16	19650.9	1664.77	728	1		chr20	48780384	48789266	5	10	28967.8	4132.79	728	1		chr17	74909712	74942790	12	24	21943.9	3006.79	728	1
chr12	110476738	110497906	5	10	26453.6	1528.33	729	1		chr4	15217967	15234924	5	10	21477.7	2460.46	729	1		chr2	5382759	5391125	3	6	19380.7	1412.18	729	1		chr7	73684363	73694618	7	14	26963.5	2129.96	729	1		chr8	23601997	23618941	8	16	20888.6	1999.39	729	1
chr15	99403916	99446986	13	26	28374.5	3471.44	730	1		chr17	43269741	43281159	6	12	20055.7	1057.31	730	1		chr12	21971254	21986568	6	12	19911.3	1960.19	730	1		chr14	75726321	75740721	4	8	26714.9	1967.04	730	1		chr18	46502075	46543912	12	24	22763.5	3920.13	730	1
chr10	520720	530606	4	8	25247.9	348.976	731	1		chr14	75750371	75770152	8	16	20479.3	1495.44	731	1		chr17	5412625	5431787	5	10	19300	1366.25	731	1		chr21	46288227	46301159	3	8	28481.4	3787.78	731	1		chr18	55914445	55938911	8	16	21857.9	3016.66	731	1
chr15	67662966	67667444	3	6	25375.5	506.462	732	1		chrX	72156827	72170605	7	16	19417.3	508.408	732	1		chr7	5458058	5465855	3	8	18212.2	302.524	732	1		chr19	41829989	41845735	3	6	26563.5	1898.97	732	1		chr7	30733999	30740318	4	8	19184.5	357.024	732	1
chr16	90051936	90061644	3	6	25375.7	512.582	733	1		chr8	71354176	71380779	7	14	23886.8	4982.74	733	1		chr6	112295042	112308492	7	14	19127.2	1240.09	733	1		chr3	8524905	8573649	14	34	36041.3	11376.8	733	1		chr5	62002982	62012750	4	8	19075.9	266.666	733	1
chr4	170101335	170125710	8	16	27919.1	3100.5	734	1		chr5	141531871	141541178	6	12	20144.1	1240.62	734	1		chr5	133839574	133847525	3	6	18423.3	551.004	734	1		chr18	11320758	11326659	4	8	26170.3	1513.61	734	1		chr3	8978635	8996885	9	18	22985.9	4188.38	734	1
chr18	20036210	20055223	4	8	26418.6	1625.61	735	1		chr2	192156109	192170562	8	16	21084	2189.63	735	1		chr11	10922255	10955623	7	14	20794.9	2933.05	735	1		chr6	147127529	147141377	7	14	27755.5	3183.66	735	1		chr19	1252830	1266191	7	14	20531.8	1751.63	735	1
chr7	5454485	5465952	8	18	25392.5	618.071	736	1		chr4	95956894	95988642	11	22	23938	5079.68	736	1		chr1	245237647	245255667	4	8	22233.1	4407.69	736	1		chr12	76414446	76417676	2	4	25379.1	829.464	736	1		chr7	79125277	79159196	10	20	24126.6	5349.03	736	1
chr19	32104394	32116138	2	4	25545.5	779.802	737	1		chr17	7738718	7746662	3	8	19442.9	593.417	737	1		chr1	120595287	120605539	5	10	24009.2	6198.36	737	1		chr2	226926363	226946903	7	14	27077.9	2602.42	737	1		chr9	135943628	135962216	5	12	19980.2	1241.68	737	1
chr4	88786964	88793318	2	4	25403.9	653.827	738	1		chr6	166414280	166422940	7	14	19891.2	1041.8	738	1		chr8	124619197	124645656	6	12	23707.3	5897.71	738	1		chr17	16914375	16935774	10	20	30592	6130.81	738	1		chr8	131271609	131281788	5	10	21899.1	3169.74	738	1
chr4	102306186	102356631	11	22	30882.4	6149.25	739	1		chr1	118733990	118744032	4	8	20689.5	1844.72	739	1		chr5	140888634	140909079	8	16	19557.7	1770.54	739	1		chr2	227044454	227050290	2	4	25354.5	914.501	739	1		chr11	63532337	63570419	6	18	20808	2083.09	739	1
chr11	1372043	1377752	2	4	25079.6	364.234	740	1		chr7	75356903	75382772	7	20	20695.2	1859.98	740	1		chr2	47257274	47270687	4	8	18606.5	822.217	740	1		chr1	144908684	144928019	6	12	29551.6	5116.04	740	1		chr8	134578165	134596124	6	16	23887.3	5165.01	740	1
chr2	191757511	191775446	3	6	27998.3	3341.29	741	1		chr10	74488064	74498533	6	12	20605.1	1780.78	741	1		chr6	15761428	15770826	5	10	19111.8	1343.91	741	1		chr2	161061919	161098778	16	32	29752.6	5370.36	741	1		chr8	48425619	48437562	2	4	21087.8	2365.91	741	1
chr20	19643561	19654120	5	10	25296.2	639.875	742	1		chr5	28806418	28828118	5	10	23186.5	4381.23	742	1		chr9	124041071	124049095	3	6	18216.9	450.146	742	1		chr7	32624962	32632024	4	8	25783.4	1405.34	742	1		chr7	152003805	152030709	9	18	22416.4	3696.61	742	1
chr12	27601981	27614765	3	6	25902.9	1260.5	743	1		chr8	58360431	58372111	4	8	20419	1620.02	743	1		chr5	140937377	140944137	6	12	18755.6	994.396	743	1		chr8	49321500	49342736	5	10	27007.9	2635.39	743	1		chr9	95861459	95893611	12	24	21744.4	3028.72	743	1
chr11	1689804	1726443	9	22	26977.3	2344.9	744	1		chr15	74605383	74622002	5	18	19774.9	1003.79	744	1		chr19	39919506	39939451	4	18	19173.1	1424.07	744	1		chr14	55561430	55574902	5	10	27084.1	2717.3	744	1		chr3	42531612	42575258	16	32	22093.6	3417.48	744	1
chr14	95571507	95595356	7	14	27116.3	2508.91	745	1		chr17	14346567	14375139	12	24	21403.3	2694.34	745	1		chr14	80051612	80072609	6	12	19919.9	2181.59	745	1		chr5	142522663	142542009	5	10	26935.4	2594.3	745	1		chr18	25467103	25482256	6	12	20120.2	1456.2	745	1
chr9	79481465	79494008	3	6	25826	1230.47	746	1		chr12	47613677	47626986	6	12	20095.3	1422.73	746	1		chr13	101034933	101045486	4	8	18847.7	1130.23	746	1		chr17	19091208	19100066	4	8	28411.1	4070.25	746	1		chr9	118706319	118715381	3	6	20516.4	1892.15	746	1
chr2	153319117	153338596	8	16	27438.1	2845.88	747	1		chr8	43046699	43057081	6	12	19523.4	881.432	747	1		chr2	58861725	58876717	3	6	19686	1983.44	747	1		chr1	151509460	151526700	6	16	27270.2	2963.56	747	1		chr9	97676435	97686578	7	14	20517.3	1902.83	747	1
chr15	56530800	56545811	4	14	26652	2071.52	748	1		chr6	126067938	126083926	4	14	20754	2123.21	748	1		chr6	72103700	72123686	9	20	20699.5	2997.9	748	1		chr5	150443299	150475464	6	16	27378.8	3078.19	748	1		chr21	37478358	37486465	5	10	19473	869.881	748	1
chr15	54124870	54136033	5	10	26129.2	1549.42	749	1		chr9	123175401	123211896	13	26	21360.5	2740.77	749	1		chr9	3904571	3920608	4	8	19481.7	1788.13	749	1		chr19	46683908	46709179	15	30	27838.5	3542.99	749	1		chr19	4691151	4718828	13	26	21369.4	2795.38	749	1
chr5	86877895	86880396	2	4	25367.4	796.318	750	1		chr10	24884051	24907799	11	22	22180.6	3574.07	750	1		chr6	113768733	113786114	5	10	19425	1741.58	750	1		chr22	20858574	20886012	9	22	28708.4	4417.52	750	1		chr3	150087198	150093659	3	6	19992.3	1421.42	750	1
chr8	144304982	144325846	8	16	25245.4	680.166	751	1		chr6	152373195	152382145	6	12	19888.7	1299.54	751	1		chr8	90895315	90909309	7	14	20627.2	2947.14	751	1		chr8	122157579	122175943	4	8	28778.2	4546.93	751	1		chr2	121472908	121541590	17	34	23757.1	5206.1	751	1
chr4	169713301	169738295	11	22	27096	2536.89	752	1		chr4	22476691	22481879	3	6	19532.3	956.148	752	1		chr20	55582960	55622917	9	18	20102.4	2441.37	752	1		chr15	71969599	71984039	8	16	26282.2	2051.92	752	1		chr21	33261780	33303723	14	28	22724.7	4177.52	752	1
chrX	28888763	28930018	10	20	26993.1	2450.55	753	1		chr15	31385387	31442751	10	26	23261.1	4686.64	753	1		chr14	55110150	55118761	2	4	18942.5	1291.65	753	1		chr3	177645991	177666100	9	18	26680.6	2451.29	753	1		chr19	2158640	2172643	6	14	20363.2	1835.79	753	1
chr3	194662429	194664239	2	4	24714.6	173.76	754	1		chr22	38612121	38626151	3	6	19131.3	583.648	754	1		chr19	18475478	18491544	4	8	18492	846.678	754	1		chr4	158963889	158990473	9	18	28902.1	4681.44	754	1		chr7	43276430	43300120	9	18	20503.7	2004.17	754	1
chr22	24602626	24607506	3	6	25340.4	808.128	755	1		chr15	99403623	99447057	16	32	22498.8	4035.02	755	1		chr5	56977692	56995108	6	12	20784.3	3141.85	755	1		chr5	33788802	33855435	15	30	32470.3	8269.16	755	1		chr1	19322233	19339700	10	20	20597.1	2106.52	755	1
chr7	9982137	9992974	4	8	25820.2	1308.03	756	1		chr2	3345821	3350309	3	6	18932.2	494.578	756	1		chr2	213399215	213414507	3	8	19457.5	1836.57	756	1		chr15	42210233	42239473	10	20	27497.3	3426.93	756	1		chr4	157852376	157880895	12	24	23693.6	5218.98	756	1
chr8	102406026	102430424	5	10	30792.7	6294.68	757	1		chr13	80789385	80809564	6	12	21327.2	2901.74	757	1		chr2	56083448	56097149	5	10	19101.9	1485.19	757	1		chr3	42055794	42122514	16	32	33426.7	9360.82	757	1		chr8	22311166	22319127	4	8	19308.6	849.439	757	1
chr14	69010586	69030291	9	18	26008.6	1519.26	758	1		chr3	161125487	161139084	8	16	19991.7	1567.73	758	1		chr10	4765711	4779123	4	8	19294.5	1697.96	758	1		chr22	37893063	37960187	20	50	31004.6	6947.33	758	1		chr1	164516901	164532398	3	10	20352.2	1893.73	758	1
chr5	149257628	149275255	6	12	26322.4	1864.94	759	1		chr9	98331440	98344485	4	8	18923.1	520.495	759	1		chr2	232525198	232537988	4	8	18216.8	629.268	759	1		chr1	209537948	209589988	24	48	29871	5828.48	759	1		chr2	36705249	36713396	4	8	19943.9	1514.53	759	1
chr7	10232801	10245585	6	12	26056.3	1665.76	760	1		chr5	34606319	34627865	9	18	21750.7	3361.18	760	1		chr22	43315640	43336015	10	20	19007.8	1422.17	760	1		chr5	167225484	167248206	7	14	26650.6	2635.75	760	1		chr15	86535315	86565592	7	14	20113	1689.46	760	1
chr7	65555158	65564871	5	10	24973.1	594.436	761	1		chr1	91481357	91502241	5	16	21174.3	2813.07	761	1		chr17	55441483	55450014	4	8	18466.2	882.105	761	1		chr20	46905750	46928326	6	12	31428	7418.47	761	1		chr1	23427827	23456773	7	14	22036.6	3626.93	761	1
chr15	63636257	63652752	4	8	25516.1	1141.45	762	1		chr1	76960541	76984615	5	10	22124	3777.21	762	1		chr5	151266918	151282851	5	10	18985.8	1411.66	762	1		chr21	16357573	16390800	11	22	30366.2	6386.23	762	1		chrX	109626400	109678945	16	32	21748.4	3352.37	762	1
chr17	14346618	14374243	9	18	26727.2	2356.41	763	1		chr14	90800887	90810500	7	14	19227.9	892.086	763	1		chr1	223998537	224028615	10	20	25527.2	7955.63	763	1		chr7	43597888	43626438	9	20	29098.2	5156.13	763	1		chr4	7509582	7525169	6	12	18944.4	548.662	763	1
chr8	69826511	69844226	8	16	27054.3	2752.91	764	1		chr4	3701378	3709644	6	12	18981.2	653.014	764	1		chr18	56508281	56517964	5	10	18250.5	693.303	764	1		chr6	113001707	113013084	6	12	26800.8	2931.85	764	1		chr8	37396299	37416993	5	10	20627.8	2237.02	764	1
chr5	92079756	92085465	2	4	26045.6	1785.78	765	1		chr11	424741	445903	11	26	19047.9	749.135	765	1		chr6	168251183	168262068	8	16	18919.2	1362.8	765	1		chr8	17639381	17665845	6	12	27747.5	3927.26	765	1		chr3	50297303	50310229	6	20	20116.7	1795.42	765	1
chr6	163748889	163760472	4	8	24910.4	657.914	766	1		chr2	234794106	234811743	4	8	19996.8	1716.08	766	1		chr12	31886234	31907704	4	8	19653.6	2101.91	766	1		chr22	46466161	46477187	4	8	25342.2	1560.18	766	1		chr8	126402758	126446805	10	28	25776.3	7461.56	766	1
chr15	102432425	102453782	8	16	27315.6	3092.49	767	1		chr15	32384111	32400683	5	10	19727.3	1451.71	767	1		chr12	89319534	89354099	6	12	21195.3	3656.98	767	1		chr17	584982	598021	4	8	25864.2	2108.41	767	1		chr17	28978712	29043664	21	42	21427.7	3130.69	767	1
chr3	185435364	185463095	9	18	26796.5	2573.44	768	1		chr22	42832196	42849509	8	16	19293.6	1019.74	768	1		chr4	90044523	90057645	4	8	19095.1	1565.45	768	1		chr3	29725077	29736767	7	14	26349.3	2631.42	768	1		chr22	30011627	30021920	6	12	20568.5	2350.92	768	1
chr3	8697763	8705075	3	6	24803.8	608.358	769	1		chr3	186450055	186477715	8	16	21071.4	2801.96	769	1		chr14	68550924	68571016	4	8	19676.1	2218.16	769	1		chr17	15862399	15866803	3	6	25842.2	2148.71	769	1		chr14	65095675	65148910	12	24	26979.5	8767.8	769	1
chr5	88565761	88600970	11	22	30001.6	5813.01	770	1		chr7	104609159	104630541	8	16	20674.3	2409.75	770	1		chr6	14707387	14721066	5	10	19033	1578.56	770	1		chr3	194201059	194215476	5	14	25523.9	1830.96	770	1		chr19	32116104	32130906	3	6	19258.9	1110.15	770	1
chr13	100905360	100928695	8	16	26940.3	2765.2	771	1		chr2	25295568	25302055	7	14	18960.2	760.925	771	1		chr7	39781398	39794865	3	6	18851.1	1419.42	771	1		chr22	16190165	16211436	6	12	28226.6	4534.98	771	1		chr17	77016142	77034479	6	16	20542.9	2400.31	771	1
chr7	75357322	75382647	7	16	25722.6	1585.35	772	1		chr8	93014574	93038219	4	18	23035	4915.8	772	1		chr14	32670193	32676004	4	8	18187.3	776.931	772	1		chr6	113300828	113312764	6	12	26995.7	3327.76	772	1		chr20	36020855	36053980	13	26	23528.7	5402.69	772	1
chr2	183692487	183725852	7	14	27929.8	3846.98	773	1		chr13	30263650	30283805	7	14	20167.1	2051.78	773	1		chr1	180549805	180567667	6	12	19707.1	2300.63	773	1		chr1	172854439	172872570	7	14	26297.2	2638.06	773	1		chr3	16101764	16120796	6	12	22884.1	4765.61	773	1
chr7	92960767	92969684	5	10	25299.3	1229.65	774	1		chr5	111165999	111178596	5	10	21089.9	2977.93	774	1		chr5	139119059	139145356	6	12	18904.9	1567.3	774	1		chr7	83805900	83830118	5	16	28824.3	5180.23	774	1		chr9	88672081	88695163	5	10	19954.4	1853.48	774	1
chr1	203478262	203483043	2	4	25098.3	1090.55	775	1		chr2	111213749	111235883	8	16	20690.9	2594.1	775	1		chr9	97663048	97682111	5	10	19021.1	1749.98	775	1		chrX	135257534	135303198	13	26	27361.9	3721.62	775	1		chr1	44367966	44405219	12	26	20619.5	2574.18	775	1
chr20	25096186	25118148	7	14	25372.7	1374.82	776	1		chr9	98802948	98812732	3	6	18715.8	658.463	776	1		chr12	63092186	63127217	12	24	20090.3	2823.5	776	1		chr22	19866381	19880194	7	14	26182.5	2589.94	776	1		chrX	134065694	134093497	9	18	20560.3	2524.51	776	1
chr1	164733174	164744111	5	10	25602.4	1653.67	777	1		chr6	121807074	121841789	10	20	21873.9	3822.12	777	1		chr6	151201443	151206649	3	6	17670.7	419.604	777	1		chr7	41909719	41925136	5	10	26546.5	2972.4	777	1		chr20	60925355	60959217	13	32	27716	9687.92	777	1
chr12	96188872	96196482	3	6	24948.6	1035.72	778	1		chr19	8244964	8287691	13	30	20406.4	2371.35	778	1		chr15	30199725	30217568	9	18	19004.6	1770.03	778	1		chr3	24544670	24566204	7	14	26071.2	2513.02	778	1		chr1	203474242	203528018	18	36	22768.8	4743.04	778	1
chr16	69858211	69895815	10	20	26356.6	2463.06	779	1		chr1	202425605	202440704	4	12	22165.3	4135.62	779	1		chr1	149215975	149224773	2	4	19970.6	2747.62	779	1		chr9	16321683	16353035	7	14	26994.1	3448.72	779	1		chr16	66508162	66512955	4	8	18424.3	446.708	779	1
chr12	71340456	71350056	3	6	25091.5	1295.04	780	1		chr2	209743900	209750630	3	6	18942.9	915.28	780	1		chr7	104619369	104630492	4	8	18482	1265.8	780	1		chr4	156810424	156828004	6	14	26232.9	2717.87	780	1		chr17	77767464	77826713	22	58	23788.5	5812.33	780	1
chr3	36991435	37014319	8	16	25955	2169.4	781	1		chr9	140640080	140672169	10	24	20171.1	2159.59	781	1		chr11	57543570	57568087	9	18	19584.2	2390.41	781	1		chr8	128511595	128522707	5	10	26082.1	2579.1	781	1		chr1	201445617	201485494	8	20	23196.5	5259.78	781	1
chr12	117616393	117639812	7	18	25707	1939.09	782	1		chr20	30292860	30315406	4	16	19569.9	1569.2	782	1		chr19	11195934	11206189	3	10	17924.7	733.232	782	1		chr18	980449	1018013	9	18	27827.4	4327.37	782	1		chr12	12957349	12992874	11	24	22455.4	4525.89	782	1
chr9	94370414	94406466	9	22	28088.1	4351.48	783	1		chr15	97628632	97636451	5	10	18993.1	1011	783	1		chr4	123685528	123704956	4	8	19243.4	2063.25	783	1		chr3	8928007	8935765	4	8	25720.9	2234.3	783	1		chr1	7376541	7395510	8	16	19255.4	1354.39	783	1
chr13	59024694	59026866	3	6	24213	491.524	784	1		chr17	2858276	2879123	11	22	19644.1	1669.84	784	1		chr21	26738495	26749651	5	10	18601.5	1423.51	784	1		chr4	13986967	13993705	4	8	25103.8	1630.6	784	1		chr3	123350459	123380408	11	22	20560	2659.47	784	1
chr1	157968954	157989714	8	16	25470.4	1750.07	785	1		chr8	135250251	135261972	5	10	19499.1	1558.89	785	1		chr17	38640768	38646782	3	6	17342	200.868	785	1		chr4	124740475	124753042	4	8	25536.1	2074.81	785	1		chr20	56677742	56707311	9	18	25077.5	7185.27	785	1
chr2	191410258	191444006	6	12	26755.4	3050.82	786	1		chr6	88516683	88540678	9	18	20379	2445.09	786	1		chr6	122133850	122159905	5	10	20304.7	3178.71	786	1		chrX	45617586	45648242	10	20	27099.9	3663.39	786	1		chr1	7568311	7594731	7	14	19262.8	1371.2	786	1
chr10	11755920	11765878	4	8	24569.4	891.241	787	1		chr20	21333129	21342262	5	10	19376.6	1459.45	787	1		chr17	41656812	41682181	5	10	18770.5	1654.06	787	1		chr6	138214838	138226068	4	8	25077.7	1650.81	787	1		chr17	15158873	15193484	10	24	21524.6	3641.08	787	1
chr7	131767376	131784393	6	12	25084.8	1422.62	788	1		chr9	85397893	85418291	11	22	20767.2	2851.64	788	1		chr18	475649	489370	3	6	18062.3	964.586	788	1		chr12	68950851	68958961	3	6	24789	1406.27	788	1		chr17	42611279	42646715	13	36	20102.8	2228.92	788	1
chr8	141757340	141767364	6	12	24654	1027.46	789	1		chr7	134677031	134682661	2	4	18661.8	756.672	789	1		chr2	120010914	120018320	2	4	17468.5	388.074	789	1		chr9	97546116	97575076	8	18	27190.5	3811.14	789	1		chrX	72150894	72170581	7	16	18352.2	494.144	789	1
chr18	13260440	13284242	10	20	25594.3	1992.23	790	1		chr8	95448885	95467912	5	10	23256.7	5354.2	790	1		chr3	112941037	112967835	7	14	19364.2	2285.87	790	1		chr4	169045296	169062185	5	10	25512.5	2148.28	790	1		chr20	24591566	24610240	8	16	20012.9	2177.39	790	1
chr20	61966462	61969717	2	4	23778.4	186.512	791	1		chr16	5950520	5961887	6	12	18463.4	571.76	791	1		chr15	70381901	70404176	3	10	18421.4	1347.64	791	1		chr16	15576011	15588565	9	18	25227.3	1930.81	791	1		chr22	37887375	37921980	22	54	21247.5	3412.05	791	1
chr19	34801387	34827417	4	8	25881.6	2290.64	792	1		chr6	3839924	3843989	2	4	18514	638.611	792	1		chr4	122097063	122116006	7	14	19318.1	2246.64	792	1		chr20	49175104	49190014	6	12	28938.8	5656.85	792	1		chr16	85018960	85040546	9	18	19943.3	2121.9	792	1
chr10	21800712	21811469	5	10	24784.1	1203.71	793	1		chr10	123048731	123084804	12	24	21337.2	3463.01	793	1		chr6	71904415	71915373	5	10	18356.8	1305.1	793	1		chr17	76371302	76387858	10	24	26425	3190.34	793	1		chr20	57284162	57299293	7	14	19876.1	2071.43	793	1
chr14	43977003	43988905	5	10	25575	2017.39	794	1		chr22	37612683	37622693	4	8	18478.5	607.607	794	1		chr5	124075045	124084925	2	10	18141.7	1108.54	794	1		chr12	51178547	51184326	5	10	24236	1015.95	794	1		chr20	54797776	54806233	3	6	19435	1647.42	794	1
chr2	208612672	208630960	10	20	25146	1631.29	795	1		chr1	111748287	111762769	5	10	19332	1484.4	795	1		chr4	110837266	110851385	5	10	18714.7	1687.22	795	1		chr6	11766611	11773192	5	10	24530	1319.49	795	1		chr20	39632267	39636972	2	4	19824.5	2047.15	795	1
chr22	30289601	30320061	11	22	26881	3374.97	796	1		chrX	72091218	72097737	4	8	18051.8	263.368	796	1		chr1	96936812	96958621	4	8	19272.6	2248.51	796	1		chr4	184270588	184281733	5	10	24875.6	1720.79	796	1		chr22	26744309	26756782	4	8	19013.8	1237.32	796	1
chr17	40664829	40684381	10	20	24635.5	1134.02	797	1		chr13	100914674	100928737	9	18	19743	1970.23	797	1		chr14	55139647	55185127	9	18	21080	4061.36	797	1		chr4	41321473	41349273	8	16	27966.8	4812.18	797	1		chr15	77951190	77970396	15	30	18620.2	846.985	797	1
chr2	166925415	166948163	4	8	26217.1	2736.58	798	1		chr5	172192084	172209987	5	16	19406.9	1648.87	798	1		chr14	19920689	19946689	8	16	20553	3536	798	1		chr22	38692140	38710100	7	14	24815.3	1675.67	798	1		chr5	36870518	36880738	3	10	20706.7	2956.65	798	1
chr1	223143928	223198935	13	26	37300.2	13839.8	799	1		chr7	126076278	126090062	7	14	19831	2073.11	799	1		chr15	99663466	99683820	8	16	18638.2	1640.53	799	1		chr11	95878185	95902272	9	18	25397.3	2259.36	799	1		chr8	24775386	24798842	7	14	19039.2	1294.77	799	1
chr9	44861586	44871489	5	10	23978.1	531.791	800	1		chr5	158599065	158606763	5	10	19079.5	1354.85	800	1		chr3	158203493	158212538	7	14	18051.1	1061.88	800	1		chrX	109445002	109463630	12	24	25574.4	2453.31	800	1		chr18	38440580	38456864	4	8	20221.5	2486.57	800	1
chr9	46379257	46381659	2	4	23639	196.484	801	1		chr5	134164145	134186913	10	24	20259	2536.36	801	1		chr8	13115911	13134481	7	14	20170.7	3212.61	801	1		chr12	125404545	125424763	7	14	26263.2	3143.9	801	1		chr3	115503094	115528888	14	28	20710	2979.21	801	1
chr6	74287534	74295215	4	8	24023.9	588.365	802	1		chr10	34474565	34481336	4	8	18664.3	957.419	802	1		chr21	38488615	38519400	10	20	20265.8	3334.02	802	1		chr10	63388438	63402990	4	8	26001.5	2894.39	802	1		chr7	101043261	101049117	3	6	18393.7	679.882	802	1
chr2	54270991	54276401	2	4	23985.8	554.525	803	1		chrX	64683905	64702432	6	12	18704.9	1030.1	803	1		chr3	56890039	56915144	11	22	19579.4	2658.62	803	1		chr13	38276679	38290379	3	6	25198.4	2109.8	803	1		chr3	150185697	150200527	3	6	19234.5	1555.67	803	1
chr2	129120300	129167960	15	30	26089.1	2697.56	804	1		chr17	39090649	39106149	5	22	19306.8	1644.55	804	1		chr18	29926963	29930356	2	4	17631.7	711.512	804	1		chrX	40768755	40824919	11	22	27913.5	4846.95	804	1		chr18	3597575	3603866	3	6	18590.5	912.195	804	1
chr14	105936265	105948701	7	16	23889.6	503.658	805	1		chr15	48743625	48775051	8	16	21661.9	4047.67	805	1		chr10	73598886	73631500	5	12	18844.4	1947.06	805	1		chr4	77897960	77943646	12	24	28343.6	5281.3	805	1		chr6	45665242	45682847	7	14	20245.8	2621.38	805	1
chr10	92549100	92562472	4	8	24501.5	1154	806	1		chr7	73270	82539	6	12	18315.5	750.789	806	1		chr4	83695574	83706606	7	14	17796.8	925.585	806	1		chr9	135506620	135527213	8	16	25677.4	2629.73	806	1		chr15	89190836	89207092	7	14	18858.6	1237.08	806	1
chr4	141859110	141877036	5	10	25250.6	1925.25	807	1		chr3	72359746	72371270	4	8	18537.5	985.302	807	1		chr20	52196292	52226721	11	22	19547.6	2686.88	807	1		chr2	217925159	217939944	4	8	24557.9	1528.77	807	1		chr22	37762382	37828892	24	54	21163.5	3564.94	807	1
chr8	108236680	108238089	2	4	23765.5	503.436	808	1		chr22	28180763	28189232	4	8	18683.5	1134.85	808	1		chr1	218738538	218774809	6	12	25012.5	8168.23	808	1		chr17	18965093	18967577	4	8	25094.9	2080.1	808	1		chr3	14350459	14370512	7	14	19766.2	2171.74	808	1
chr4	151036521	151074234	10	20	26723.4	3492.22	809	1		chr1	247446794	247462050	9	18	20244.7	2761.34	809	1		chr16	75339942	75354212	3	6	17910.3	1070.25	809	1		chr14	55136350	55158559	6	12	26848.5	3851.04	809	1		chr1	86073515	86095616	7	14	20805.9	3217.91	809	1
chr14	73062298	73070612	3	6	23965.1	740.777	810	1		chr12	125214459	125230872	9	18	18417	940.465	810	1		chr1	59949745	59977683	8	16	19805.2	2967.02	810	1		chr1	16490973	16515875	8	16	25796	2826.38	810	1		chr11	12686725	12724810	12	30	21883.6	4307.41	810	1
chr8	48987267	49014668	7	14	25387	2200.3	811	1		chr1	38940905	38954971	5	10	18650.1	1199.83	811	1		chr2	150979344	150999680	7	14	19107.7	2279.67	811	1		chr3	119023013	119041606	4	8	25463.1	2497.04	811	1		chr2	106006019	106022235	7	16	20000.8	2450.24	811	1
chr8	7873388	7890435	8	16	25691.5	2509.32	812	1		chr17	4743480	4755662	6	12	18341.2	919.741	812	1		chr3	50297291	50310222	5	12	17231.9	406.033	812	1		chr3	98611541	98642304	8	20	27846.7	4909.77	812	1		chr12	109108706	109128009	5	18	21517.1	3999.58	812	1
chr9	128650030	128657072	5	10	24145.6	971.796	813	1		chr4	141859138	141877065	5	10	19615.7	2199.64	813	1		chr13	91338535	91349206	4	8	18704.1	1887.7	813	1		chr3	111521678	111530142	4	8	24345.8	1421.95	813	1		chr1	235260038	235276311	6	12	19115.9	1601.26	813	1
chr18	24485412	24500039	5	10	24782.5	1644.07	814	1		chr8	128812258	128824158	5	10	20014.6	2627.52	814	1		chrX	46176421	46192923	8	16	17685.2	874.606	814	1		chr19	2532438	2555304	8	16	25603.1	2711.91	814	1		chr9	130480865	130486209	3	6	17827.6	317.968	814	1
chr11	29962542	29986426	7	14	27218.2	4096.11	815	1		chr7	83672737	83690594	8	16	19882	2507.12	815	1		chr8	102449761	102486818	7	14	24594.7	7807.91	815	1		chr8	96693631	96717964	5	10	27386.8	4501.6	815	1		chr1	223667666	223692967	10	20	19206	1725.53	815	1
chr12	79938001	79954319	5	10	24419.9	1308.7	816	1		chr2	121624828	121659112	12	24	19298.5	1926.76	816	1		chrX	13703567	13717541	4	10	17270.5	491.885	816	1		chr6	11412036	11433812	9	18	25647.8	2796.04	816	1		chr2	191427668	191443972	7	14	19494.7	2029.85	816	1
chr1	24477590	24480992	2	4	23611.6	513.022	817	1		chr16	8097180	8104443	3	6	18363.8	1013.19	817	1		chr15	90380316	90392266	3	6	17844.9	1130.47	817	1		chr12	68745802	68758979	5	10	24955.9	2155.76	817	1		chr8	49320196	49342624	4	8	20510.4	3061.42	817	1
chr13	47716212	47745586	6	12	26389.6	3295.76	818	1		chr10	11644706	11657597	3	12	19172.8	1834.39	818	1		chr7	3886966	3902262	4	8	18557.1	1856.93	818	1		chr18	66084858	66124165	12	24	28536.9	5825.3	818	1		chr18	35003809	35030718	14	28	18731.4	1302.4	818	1
chr9	97732862	97770633	13	26	26160.2	3074.56	819	1		chr22	36632350	36639861	3	10	18213.4	881.791	819	1		chr1	49050919	49076765	4	8	18994.2	2318.39	819	1		chr1	181041073	181047181	3	6	23782.1	1104.94	819	1		chr5	141081128	141129049	24	48	19618.9	2189.99	819	1
chr10	20113217	20133022	4	8	25730.7	2657.83	820	1		chr11	133889916	133932016	14	32	18355.6	1027.24	820	1		chr15	97562959	97589367	7	14	20239.1	3565.08	820	1		chr21	38219445	38246335	7	14	26599.6	3928.63	820	1		chr8	20119089	20161300	17	34	20185.3	2777.48	820	1
chr7	84103736	84112057	8	16	24254.1	1239.83	821	1		chr18	57140508	57151752	6	12	18834.8	1514.57	821	1		chr3	115503309	115519811	6	12	17714.9	1042.93	821	1		chr4	129305075	129314066	2	4	24296.4	1676.82	821	1		chr3	139007942	139032129	10	20	20024.4	2624.29	821	1
chr15	66037198	66065898	8	16	26579.1	3593.24	822	1		chr13	76299811	76314063	3	6	18741.4	1429.48	822	1		chr10	25247012	25252425	2	4	17354.1	693.405	822	1		chr5	167741700	167752310	4	8	23898	1303.97	822	1		chr5	150004637	150036522	9	22	21203.5	3810.26	822	1
chr2	25294786	25300988	5	10	23614.7	633.224	823	1		chr5	142435647	142467430	8	16	20995.8	3686.83	823	1		chr12	6179022	6199481	9	18	17750.2	1100.69	823	1		chr17	73677286	73703524	10	20	26668.3	4177.09	823	1		chr8	123116690	123162422	17	34	26053.5	8675.36	823	1
chr12	109297877	109304560	4	8	23516.8	551.347	824	1		chr4	148079526	148103269	8	16	21112.3	3808.38	824	1		chr1	151551961	151592068	8	18	24076.2	7431.83	824	1		chr15	52386078	52395626	5	10	24295.8	1824.62	824	1		chr17	8499739	8511695	5	10	18498.3	1126.26	824	1
chr15	97736566	97739789	3	6	23635.5	673.607	825	1		chr2	126453859	126468708	5	10	19266.6	1992.74	825	1		chr2	64994663	65020730	4	8	18747.4	2106.21	825	1		chr17	40404373	40422113	6	12	24440.4	1974.46	825	1		chr17	78133123	78149258	5	10	18823.1	1455.38	825	1
chr4	56201752	56215094	3	8	24546.6	1587.7	826	1		chr14	41042550	41049007	5	10	18464.4	1200.36	826	1		chr14	77413414	77428686	7	14	17385.6	780.399	826	1		chr14	51230005	51242510	6	12	25471.4	3051.22	826	1		chr18	76700362	76717882	5	10	18001.8	665.76	826	1
chr8	81747826	81757650	6	12	24493.2	1538.44	827	1		chr2	13227765	13273420	14	28	23101.4	5843.84	827	1		chr3	167787832	167792318	3	6	17149.5	562.096	827	1		chr11	44582856	44597375	4	12	24505.2	2092.19	827	1		chr7	1546807	1576747	6	16	19544.8	2209.57	827	1
chr14	71978606	72011388	17	34	26789.5	3865	828	1		chr2	11468630	11480364	7	14	19041.9	1788.26	828	1		chr7	157634680	157653836	4	8	17464.5	886.923	828	1		chr10	97020821	97047379	11	22	25607.2	3202.89	828	1		chr8	103871255	103889824	5	16	21709	4376.71	828	1
chr15	44250871	44268421	4	8	24605.1	1684.8	829	1		chr2	28613074	28633739	6	18	18571.6	1334.96	829	1		chr1	206567102	206590435	6	12	24520.6	7944.89	829	1		chr8	103871160	103884391	4	12	25714.4	3311.72	829	1		chr1	30161207	30184726	8	16	18681.1	1364.1	829	1
chr10	652136	654926	3	6	23117.7	228.501	830	1		chr4	6661746	6665411	3	6	17588.7	366.866	830	1		chr8	106081865	106089457	3	6	19066.5	2490.94	830	1		chr17	78754743	78768100	6	12	25191.3	2808.98	830	1		chr14	72004126	72011252	6	12	18212.6	895.738	830	1
chr2	64888858	64906132	4	8	24985.1	2102.25	831	1		chr4	170101397	170130319	8	16	21347.3	4144.52	831	1		chr8	90813871	90853170	10	20	22832.7	6260.33	831	1		chr5	65155212	65176016	9	18	24240.8	1889	831	1		chr15	52410768	52457445	14	28	21266	3958.21	831	1
chr16	70953044	70968077	9	18	24373	1494.28	832	1		chr1	214810351	214813492	2	4	18497.3	1310.43	832	1		chr7	84103628	84109663	5	10	17360.9	791.792	832	1		chr14	50438308	50454565	8	16	25128.4	2856.35	832	1		chr3	111565409	111589419	8	18	20828.7	3529.47	832	1
chr2	692694	703167	3	6	24415.7	1546.86	833	1		chr8	23571975	23595713	9	18	18211.8	1032.6	833	1		chr6	12471572	12492929	5	10	18851.8	2295.88	833	1		chr4	20195495	20205762	3	6	24336.9	2072.91	833	1		chr16	18719335	18777002	13	26	20875.5	3598.42	833	1
chr15	96882494	96906147	11	22	24388.6	1542.18	834	1		chr9	98169499	98175644	4	8	17820.5	646.454	834	1		chr1	201815060	201821347	3	6	18441	1886.73	834	1		chr17	55939141	55971647	13	26	25653.7	3393.63	834	1		chr12	114158540	114167431	5	10	17655.7	379.646	834	1
chr1	177823596	177842334	5	10	25671.1	2857.55	835	1		chr10	12749344	12764427	8	16	18666.7	1496.23	835	1		chr9	99808455	99825105	5	10	18198.5	1645.02	835	1		chr3	189646578	189671953	7	14	25375	3126.2	835	1		chr3	194711455	194725186	7	14	18078.2	803.264	835	1
chr5	14036656	14042643	2	4	23682.2	874.701	836	1		chr9	72869717	72880293	5	14	18335.6	1174.99	836	1		chr7	153131224	153134665	2	4	16847.5	308.658	836	1		chr5	167111704	167137991	6	12	24977.9	2768.02	836	1		chr8	22923022	22950306	10	22	19993.7	2750.23	836	1
chr20	56157387	56174993	12	24	23872	1066.92	837	1		chr5	42598321	42655922	11	22	26294.9	9158.56	837	1		chr2	28015701	28022647	5	10	17129.5	603.607	837	1		chr14	34137149	34162486	12	24	26793.9	4591.06	837	1		chr11	69311734	69339707	11	22	18993.7	1767.89	837	1
chr13	109503255	109508798	4	8	23497.9	693.984	838	1		chr1	198904522	198907031	3	6	17980.2	845.533	838	1		chr1	61891870	61919534	11	22	19373.1	2871.52	838	1		chr14	59819644	59830544	6	12	24108.6	1916.22	838	1		chr7	143072722	143081880	3	8	18749.2	1538.54	838	1
chr17	38960224	38966648	2	4	23608.2	820.987	839	1		chr8	57629282	57640316	4	8	18369.4	1252.36	839	1		chr1	16473245	16508350	11	26	18272.2	1776.31	839	1		chr1	94240760	94247966	4	8	23258.1	1067.93	839	1		chr11	85798685	85829160	10	20	20256.7	3047.5	839	1
chr7	35787468	35802012	4	8	24278.3	1580.93	840	1		chr6	145139657	145145190	4	8	17834	724.823	840	1		chr13	67231132	67255442	5	10	19856.4	3408.26	840	1		chr6	56660919	56674443	10	20	25427.8	3282.27	840	1		chr14	77239569	77260120	7	14	18968.6	1767.39	840	1
chr9	116720358	116735835	3	6	23667.4	1010.65	841	1		chr16	86963309	86965478	2	4	17201.5	98.4726	841	1		chr7	18546205	18560461	3	6	17457.9	1017.88	841	1		chr2	216296037	216306883	5	14	23989.2	1855.75	841	1		chr9	117820471	117832555	5	10	18400.3	1199.94	841	1
chr22	28181268	28200142	4	14	24355	1723.2	842	1		chr20	56502607	56513334	4	8	17662	566.386	842	1		chr4	187821686	187858075	14	28	18038	1622.95	842	1		chr9	94553051	94565930	6	12	24203.5	2086.4	842	1		chr17	43235187	43254769	10	28	18980.8	1789.79	842	1
chr11	46567785	46582326	6	12	24234	1650.4	843	1		chr14	21910560	21924843	8	16	18602.2	1509.71	843	1		chr19	32854792	32873832	4	8	18122.3	1726.93	843	1		chr7	115854946	115872836	9	18	25711.5	3635.25	843	1		chr1	228093753	228122987	13	26	18464.2	1280.45	843	1
chr4	15678750	15691851	6	16	24390.1	1821.04	844	1		chr5	124060973	124084933	7	16	19656.8	2602.06	844	1		chr3	60554842	60579749	4	8	19357.7	2978.88	844	1		chr2	85929139	85934342	4	8	22981.7	940.702	844	1		chr14	92320447	92324774	3	6	17518.7	343.131	844	1
chr3	158743263	158765335	7	14	25100.3	2553.73	845	1		chr4	72549444	72556095	4	8	18048.2	994.324	845	1		chrX	45662953	45669758	3	6	16643.7	270.159	845	1		chr18	55438868	55455742	9	18	24328.9	2330.3	845	1		chr17	80631550	80646957	6	12	19207.9	2033.72	845	1
chr2	31203987	31235265	15	30	23946.4	1420.02	846	1		chr1	232674911	232714751	11	22	27975.6	10924.1	846	1		chr5	10578046	10607714	7	14	20384.9	4037.81	846	1		chr2	9692566	9714088	6	14	25006.4	3051.82	846	1		chr14	23514535	23549795	12	38	22065.7	4897.61	846	1
chr3	179306265	179311319	4	8	23158.4	649.439	847	1		chr2	192082767	192097339	5	10	19019.4	1977.42	847	1		chr8	93055360	93065601	3	6	18483	2165.97	847	1		chr7	28092419	28149867	16	32	31814.7	9892.55	847	1		chr7	28077307	28123817	15	30	25734	8595.05	847	1
chr2	178490871	178514658	7	14	24897.9	2435.79	848	1		chr19	47625564	47645328	7	16	18769.9	1739.23	848	1		chr8	69983562	69992315	5	10	17916.5	1600.05	848	1		chr18	77545036	77558429	6	12	23333.3	1422.34	848	1		chr16	81727704	81756541	14	28	18464.3	1326.5	848	1
chr12	54472639	54478537	2	12	22967.4	566.208	849	1		chr11	2165393	2177318	2	8	17763.5	736.965	849	1		chr5	27308716	27342328	6	12	23525	7223.22	849	1		chr20	9181173	9194972	4	8	26401.6	4505.37	849	1		chr1	234524640	234540957	7	14	18115.1	1000.23	849	1
chr20	26106086	26111004	3	6	23803.6	1404.58	850	1		chr4	88785373	88789965	4	8	17604.4	595.123	850	1		chr4	114357034	114374276	6	12	18257.6	1965.59	850	1		chr22	24596455	24606379	5	10	23540.7	1678.15	850	1		chr5	76086363	76135218	18	40	25336.2	8222.3	850	1
chr6	74354663	74378712	7	24	24275.1	1916.71	851	1		chr7	41222265	41229219	3	6	17963.6	958.261	851	1		chr3	121717111	121723696	2	4	17123	852.758	851	1		chr4	183152209	183172252	8	16	24181.9	2345.03	851	1		chr4	6721975	6758724	20	40	18330.4	1315.61	851	1
chr2	119808356	119820743	4	8	22958.1	609.44	852	1		chr18	55842427	55852577	4	8	18050.8	1100.26	852	1		chrX	46558096	46570435	4	8	16714.4	450.373	852	1		chr19	13147900	13166500	3	6	24057.2	2278.5	852	1		chr1	163130257	163142381	8	16	18914.7	1928.93	852	1
chr9	132646610	132664720	6	12	23231.5	932.665	853	1		chr1	233152443	233161345	5	10	18949.7	2013.63	853	1		chr14	80173262	80180439	5	10	17131.5	907.89	853	1		chr3	112351864	112374107	12	28	25241.4	3467.68	853	1		chr1	144908672	144941721	9	26	26677.2	9749.45	853	1
chr10	127917574	127922866	3	6	22768.3	478.926	854	1		chr7	144500693	144528911	12	24	20602	3671.16	854	1		chr3	151001495	151023301	4	8	18995.2	2793.35	854	1		chr20	11120866	11135066	6	12	26632.1	4859.24	854	1		chr3	29210069	29228376	5	10	20573.4	3663.23	854	1
chr21	35739653	35757909	8	18	23650.6	1380.15	855	1		chr5	175451058	175465798	6	12	18209.8	1280.91	855	1		chr12	110476613	110498434	8	16	17478.6	1280.89	855	1		chr2	118730759	118741410	5	10	23016.8	1249.36	855	1		chr1	234927895	234954695	7	14	19982.1	3100.76	855	1
chrX	107486011	107489161	3	6	22537.3	328.86	856	1		chr2	40583823	40599160	5	10	19203.5	2309.75	856	1		chr17	28575103	28598563	6	12	18967.4	2775.32	856	1		chrX	3409571	3441567	8	16	24684.9	2921.23	856	1		chr6	42280963	42307192	7	14	20335.3	3454.36	856	1
chr19	32852188	32874745	8	16	24066.1	1883.51	857	1		chr1	52004559	52041467	9	18	20262.5	3436.13	857	1		chr9	128412172	128443849	6	12	20029.4	3839.25	857	1		chrX	29670467	29680664	3	6	22917.8	1161.44	857	1		chr14	100029579	100058299	18	36	20612.3	3733.6	857	1
chr1	220696918	220709220	3	12	26236.5	4055.97	858	1		chr12	64908330	64937561	9	18	19412.3	2598.64	858	1		chr11	70943303	70964076	7	14	17711.1	1522.66	858	1		chr12	45662352	45693040	8	18	26388.6	4633.89	858	1		chr6	106967446	106997170	12	24	22738.9	5876.43	858	1
chr18	19752815	19786967	10	20	25323.7	3189.8	859	1		chr8	108238112	108252611	3	6	20896	4130.77	859	1		chr7	129912916	129929756	4	8	17560.8	1374.14	859	1		chr20	39119024	39137864	12	24	27291.6	5574.76	859	1		chr1	25371218	25395088	8	16	18191.3	1336.72	859	1
chr4	148078938	148102579	10	20	25577.2	3458.68	860	0		chr1	66714260	66757126	11	22	21493	4732.41	860	1		chr6	112884218	112892746	2	4	17444.9	1262.14	860	1		chr6	143189622	143207054	7	14	25236.3	3529.98	860	1		chr15	73939616	73997480	18	44	22347.1	5508.65	860	1
chr1	77399740	77427414	11	22	25061.6	2952.82	861	0		chr2	64888954	64907930	8	16	18945.6	2191.73	861	1		chr5	102549260	102554380	3	6	17286.7	1111.55	861	1		chr15	36650139	36662775	4	8	23725.4	2024.29	861	1		chrX	71989872	72009453	7	22	17299.8	469.944	861	1
chr3	191218387	191230887	2	4	23320	1273.75	862	0		chr6	80235285	80255268	5	14	19111.7	2389.97	862	1		chr8	91886012	91912613	6	12	20629.1	4522.17	862	1		chr7	55132614	55154365	6	12	25751	4087.01	862	1		chr6	134514396	134519678	2	4	17583.8	810.259	862	1
chr1	37358819	37369328	5	10	23276.4	1250.57	863	0		chr3	186214036	186231609	5	10	17950.8	1272.29	863	1		chr2	27975894	27997349	5	12	18045.8	1945.97	863	1		chr17	60856102	60869002	5	10	23292.2	1631.85	863	1		chr1	224217194	224245870	9	18	18696.8	1924.16	863	1
chr8	102368642	102388674	4	8	26564.4	4539.25	864	0		chr2	110651581	110672891	5	12	18801.8	2131	864	1		chr6	17703181	17725265	5	12	17636.3	1537.05	864	1		chr3	105717129	105733296	5	10	24242.4	2593.19	864	1		chr20	39576909	39590800	5	10	19316.8	2551.78	864	1
chr6	112145127	112164053	3	6	23710.5	1688.2	865	0		chr6	117621414	117643985	10	20	19880.5	3223.14	865	1		chr10	53324503	53356683	5	10	20373.2	4276.72	865	1		chr1	19324690	19336909	3	6	23010.8	1367.31	865	1		chr12	96230357	96236602	4	8	17204.4	440.272	865	1
chr16	11688276	11702890	9	18	22746.7	736.546	866	0		chr9	129094687	129112781	8	16	17748.4	1129.07	866	1		chr2	161061945	161098821	13	26	19389.4	3304.09	866	1		chr9	101781997	101804020	4	8	24216.5	2598.71	866	1		chr6	129959857	130005681	13	26	24506.7	7748.84	866	1
chr18	38721304	38742606	5	10	24925.5	2920.5	867	0		chr2	4493898	4499897	4	8	17529.1	924.446	867	1		chr4	77674884	77703694	9	18	19273.9	3192.15	867	1		chr18	3809792	3817463	4	8	22907.1	1305.6	867	1		chr12	133013606	133056084	20	40	18732.8	1979.47	867	1
chr1	17214780	17231556	5	10	24128.9	2147.33	868	0		chr1	205502870	205518529	5	10	18853.4	2272.12	868	1		chr14	34021422	34042901	6	12	18620.1	2558.15	868	1		chr2	28177394	28203014	9	18	25853.1	4252.92	868	1		chr17	17685470	17714510	11	22	21228.2	4504.1	868	1
chrX	22649345	22663563	9	18	22879.6	901.421	869	0		chr1	22555002	22595544	16	32	18203.4	1637.9	869	1		chr13	113348499	113388275	11	22	18217.4	2227.46	869	1		chr1	16276021	16291072	6	12	23613.5	2013.82	869	1		chr14	90958327	91002153	12	24	20449.2	3742.74	869	1
chr18	49095246	49108628	4	8	22888.6	968.857	870	0		chr6	15240142	15249374	2	10	17376.5	815.186	870	1		chr4	72411433	72436146	7	14	19570.2	3590.8	870	1		chr1	25344511	25359199	8	16	23584.5	2000.51	870	1		chr1	16839232	16840900	2	4	17479.8	810.815	870	1
chr17	30531085	30537547	3	6	22671.9	769.624	871	0		chr7	133421064	133438757	3	6	19004.1	2466.4	871	1		chr1	151313286	151324908	4	10	17810.7	1853.71	871	1		chr7	129465489	129494302	9	18	26277.5	4728.21	871	1		chr20	44389432	44407986	4	8	21075.5	4428.84	871	1
chr11	27673846	27678249	2	4	22907.5	1007.85	872	0		chr1	160880702	160884051	3	6	17143.2	618.56	872	1		chr2	159975438	159995668	9	18	17527.3	1590.08	872	1		chr7	18542823	18560761	5	10	24420.8	2927.48	872	1		chr12	111258024	111264269	3	6	17022.6	376.574	872	1
chr10	38577352	38582650	5	10	22990.7	1092.45	873	0		chr20	56227274	56235142	4	8	16931.9	419.364	873	1		chr1	232840332	232855345	3	6	20374.1	4458.86	873	1		chr6	113332880	113340525	4	8	23731.6	2241.51	873	1		chrX	68292014	68308205	9	18	17102.6	474.396	873	1
chr1	23002064	23016435	10	20	22763.7	875.194	874	0		chr14	24014554	24028374	3	12	17136.8	635.72	874	1		chr1	42317008	42336288	6	12	17533.2	1631.09	874	1		chr6	158174291	158192475	8	16	24701.1	3216.75	874	1		chr1	244087874	244102990	7	14	18235.9	1614.39	874	1
chr5	151427440	151432047	5	10	22616.2	730.21	875	0		chr8	71554254	71575068	9	18	20737	4256.46	875	1		chr7	16211420	16214457	2	4	16381	487.135	875	1		chr7	106410459	106416026	3	6	22662.7	1190.22	875	1		chr21	43615434	43630633	5	16	18114.2	1512.3	875	1
chr10	120625381	120632536	5	10	22633.4	751.275	876	0		chr9	97735027	97767868	9	18	18821.2	2374.4	876	1		chr1	206524900	206554371	7	14	23998.2	8125.15	876	1		chr2	46389456	46414379	8	16	24439.5	2968.33	876	1		chr20	43120282	43124318	4	8	18303.7	1719.34	876	1
chr17	39009830	39029235	7	14	24054.4	2173.36	877	0		chr11	27674329	27678246	3	6	17377	934.988	877	1		chr7	92533279	92555509	5	10	18462	2603.13	877	1		chr6	134674716	134694531	5	10	25123.4	3663.79	877	1		chr5	109946278	109957092	2	4	17536	959.202	877	1
chr1	40283085	40337834	13	26	26159.1	4281.37	878	0		chr19	5985883	6033707	17	34	18493.5	2061.21	878	1		chr8	129044929	129049978	4	8	16655.6	800.266	878	1		chr4	157852352	157881126	12	24	26722.4	5280.03	878	1		chr2	10257575	10285508	8	22	19670.4	3122.91	878	1
chr17	55360701	55373204	4	8	22685.4	813.945	879	0		chr6	74354880	74366866	6	18	17660.2	1253.74	879	1		chr20	51687210	51698350	3	6	17186.8	1334.57	879	1		chr16	57841586	57850116	5	10	23035.3	1595.96	879	1		chr12	46884365	46898701	4	8	18935	2389.81	879	1
chr19	119591	141078	8	16	23917.2	2049.86	880	0		chr5	153724542	153747471	9	18	18265.2	1866.42	880	1		chr1	46330239	46359181	11	22	18939.6	3111.26	880	1		chr5	34585564	34609326	6	12	25351.7	3918.35	880	1		chr22	25935507	25949016	7	14	18046.7	1510.31	880	1
chr4	187742120	187766691	9	18	23096.7	1260.49	881	0		chr2	38794469	38825892	11	22	21345.6	4993.11	881	1		chr1	209110442	209118529	2	4	17944.2	2151.95	881	1		chr6	10426702	10464169	8	16	25889.7	4466.07	881	1		chr6	33708306	33749605	16	34	20063.1	3535.19	881	1
chr10	69895420	69913869	5	10	23946.8	2114.26	882	0		chr4	187741242	187765861	11	22	17627.2	1324.5	882	1		chr12	131714569	131735400	11	22	16983.5	1197.78	882	1		chr10	15238555	15254085	6	12	22804.3	1394.59	882	1		chr2	39159726	39184487	8	16	18687.1	2174.02	882	1
chr3	69326390	69354872	10	20	24229.6	2483.63	883	0		chr10	34988114	35003385	7	14	18033.5	1763.8	883	1		chr1	201683031	201691378	2	4	17099.7	1328.01	883	1		chr7	158805659	158823443	8	16	24067.1	2658.71	883	1		chr18	43353557	43383435	9	18	19611.9	3110.3	883	1
chr16	83528016	83534946	3	6	22474.7	733.194	884	0		chr16	11312184	11331917	8	16	17428.2	1176.09	884	1		chr1	172238850	172260005	3	6	20076.1	4307.16	884	1		chr7	46518131	46533567	3	6	24268.5	2884.99	884	1		chr16	48984159	49017377	9	18	20442.4	3996.13	884	1
chr3	161129896	161138875	4	8	22706.1	965.242	885	0		chr14	70380372	70416370	11	22	18877.4	2638.65	885	1		chr9	71907983	71923230	4	8	17072.1	1321.91	885	1		chr12	107163290	107174255	3	8	22899.3	1527.42	885	1		chr14	96561306	96570868	7	14	18091.3	1663.79	885	1
chr20	22551542	22572204	6	22	22916.2	1186	886	0		chr14	34723636	34770157	11	22	21074	4880.05	886	1		chr14	101306634	101313102	4	8	16208.8	461.168	886	1		chr9	4829170	4837658	4	8	22747	1379.3	886	1		chr20	42553574	42588112	12	24	27112.3	10696.4	886	1
chr9	73681008	73695717	6	12	23490.3	1775.38	887	0		chr20	48515807	48559279	9	26	19245.1	3060.43	887	1		chrX	31332536	31356682	6	12	17247.5	1501.88	887	1		chr9	127414735	127427439	4	8	23724.7	2427.73	887	1		chr18	45705719	45729470	9	18	17837	1427.44	887	1
chr5	28397500	28404291	2	4	22703.7	1021.37	888	0		chr2	153318697	153338582	9	18	18509	2328.53	888	1		chr1	212393000	212421404	7	14	21751.8	6007.45	888	1		chr2	239851032	239877814	9	18	23801.2	2538.93	888	1		chr3	145873875	145885184	7	14	18984.4	2576.19	888	1
chr2	126454140	126468738	5	10	23210.8	1544.47	889	0		chr11	30428726	30458425	8	16	20973.4	4799.36	889	1		chr4	126641083	126660926	6	12	18299.2	2565.7	889	1		chr10	8403718	8458933	14	28	24609.3	3357.07	889	1		chr1	204376861	204391879	4	12	18829.6	2423.91	889	1
chr22	17544510	17555418	4	8	23127.1	1474.76	890	0		chr8	115725108	115729663	2	4	17831	1668.5	890	1		chr17	18965099	18974024	2	4	16480.9	767.55	890	1		chr21	36848494	36861846	5	10	23590.3	2343.28	890	1		chr19	4121367	4156722	10	24	19593.7	3189.02	890	1
chr8	71554282	71575711	8	16	25181.2	3555.07	891	0		chr16	90050724	90061811	4	8	17060.7	902.482	891	1		chr5	34708051	34718443	3	6	17367.1	1690.78	891	1		chr20	33100631	33114280	6	14	27404.5	6172.08	891	1		chr11	86429042	86452118	9	18	19372.3	2972.19	891	1
chr16	22364559	22382143	7	14	23175.7	1566.73	892	0		chr2	102357368	102448401	25	50	24797.4	8648.14	892	1		chr2	40159125	40181489	8	16	18264.7	2609.88	892	1		chr1	186745135	186782258	9	18	23409.8	2179.12	892	1		chr8	122142159	122177993	8	16	24539.1	8148.65	892	1
chr1	149934484	149974520	15	30	30719.6	9136.22	893	0		chr1	1604778	1617980	5	10	16724.3	584.849	893	1		chr9	141094761	141112964	7	16	17141.8	1498.11	893	1		chr2	216529957	216578006	15	30	27070.8	5876.39	893	1		chr5	140937991	140955495	10	20	17974.9	1587.61	893	1
chr3	120537643	120557950	4	8	23541.9	1971.81	894	0		chr19	39144607	39189419	14	28	18310.2	2249.56	894	1		chr1	59809132	59826652	8	16	17309.8	1678.42	894	1		chr14	34112177	34121782	6	12	23369	2177.45	894	1		chr8	122330926	122338057	3	6	17781.9	1401.24	894	1
chr19	40463136	40473942	4	8	22476.5	913.107	895	0		chr5	125338519	125360089	11	22	18869.4	2810.57	895	1		chr7	55195611	55203289	4	8	16128.4	529.014	895	1		chr7	106318316	106319674	2	4	21388.1	212.255	895	1		chr15	82350618	82355475	3	6	16689.1	310.362	895	1
chr10	91417064	91440977	5	10	24192.8	2642.39	896	0		chr1	204454238	204476540	9	20	21220.4	5171.83	896	1		chr18	71610217	71617346	5	10	16221.3	639.471	896	1		chr12	120668853	120700458	13	28	25315.6	4143.42	896	1		chr19	50673003	50688164	7	14	17357.8	990.013	896	1
chr5	149679470	149706594	10	20	23470.4	1928.52	897	0		chr8	26055663	26077914	8	16	16808.4	798.811	897	1		chr2	179718944	179735927	4	8	17438.1	1881.72	897	1		chr8	134028280	134049692	7	14	25773.6	4629.27	897	1		chr17	8590269	8597210	3	6	16739.6	382.449	897	1
chr7	150339694	150348562	5	10	22416.5	882.366	898	0		chr14	102113949	102140360	9	18	18976.3	2995.01	898	1		chr7	153078575	153099337	6	12	17546	1997.3	898	1		chr19	43416765	43436440	5	12	22856.4	1776.65	898	1		chr7	64443	101685	9	18	18743.9	2387.21	898	1
chr7	4769621	4787529	7	14	22306.2	778.998	899	0		chr2	66796111	66808183	5	10	17319.7	1339.99	899	1		chr1	230980809	230998965	8	18	19719.2	4179.51	899	1		chr21	39715135	39728370	8	16	22948.2	1927.02	899	1		chr9	101742415	101804050	14	28	22792.6	6459.35	899	1
chr15	70478097	70490658	4	8	22244.3	723.514	900	0		chr5	139076311	139092192	6	12	16908.5	935.391	900	1		chr12	96188858	96200245	5	10	16953	1418.82	900	1		chr18	14794719	14827653	9	18	24687.3	3721.54	900	1		chr2	226979634	226989954	8	16	18668.9	2378.76	900	1
chr19	43979251	43995466	9	18	22566.4	1128.56	901	0		chr18	37190493	37227851	12	24	20793.5	4830.39	901	1		chr14	34179516	34189419	3	6	16605.4	1097.25	901	1		chr2	38319762	38342839	5	10	24122.4	3163.86	901	1		chr17	40660538	40684345	12	24	18145.7	1873.61	901	1
chr2	121625090	121645113	8	16	22571.9	1143.31	902	0		chr6	158195061	158201179	2	4	16431.7	526.76	902	1		chr8	102764094	102773860	3	6	18013.4	2528.42	902	1		chr16	66536477	66560174	10	20	24718.3	3801	902	1		chr15	93456365	93493603	9	18	21117.7	4867.01	902	1
chr3	30115220	30134466	9	18	23791.9	2367.26	903	0		chr6	151176078	151178610	2	4	16191.9	287.129	903	1		chr12	89846247	89855461	3	6	16781.5	1310.23	903	1		chr4	57931236	57948004	7	14	23906.1	3048.42	903	1		chr1	4789785	4824226	14	28	17626.9	1408.64	903	1
chr7	133421129	133443656	7	14	24088.1	2698.73	904	0		chr5	149687254	149706744	11	22	17492.3	1639.11	904	1		chr15	52303499	52315414	3	12	16367.6	903.157	904	1		chr10	4285721	4303066	8	16	22238	1392.8	904	1		chr10	13907304	13936726	15	30	18580	2394.95	904	1
chr8	71354209	71380742	5	10	25267.4	3903	905	0		chr4	1147388	1157014	4	8	16672.2	823.023	905	1		chr7	92343929	92382283	7	14	20373.6	4916.98	905	1		chr18	8795118	8801095	4	8	21740.1	940.78	905	1		chr14	89450603	89481060	10	20	20394	4221.34	905	1
chr7	81805013	81815313	8	16	22783.6	1422.43	906	0		chr19	18403349	18418877	4	8	16464.3	638.201	906	1		chr1	38466022	38474702	2	10	15947.8	506.912	906	1		chr12	124993076	125003924	7	14	22863.2	2071.97	906	1		chr10	96968914	97007697	7	14	21536.2	5363.69	906	1
chr10	92223856	92247307	7	14	23920	2563.19	907	0		chr2	47450684	47468861	5	10	17211.8	1397.81	907	1		chr5	71219028	71240072	6	12	18701.8	3306.01	907	1		chr1	59038852	59058684	4	8	23080.5	2310.43	907	1		chr15	72513697	72529674	7	20	19476	3304.04	907	1
chr1	209364813	209372290	2	4	23589.9	2237.12	908	0		chr17	58599768	58607330	2	6	16483.6	673.018	908	1		chr18	72509376	72519111	2	4	16945.7	1574.15	908	1		chr6	113993735	114019754	6	12	25079.7	4332.16	908	1		chr15	67041176	67075952	14	28	19804.9	3637.57	908	1
chr11	68892614	68899445	4	8	21872.9	523.255	909	0		chr7	4769586	4788171	5	10	17070.3	1274.93	909	1		chr6	2784135	2800658	7	14	16764.2	1396.19	909	1		chr14	37578137	37592932	11	22	23669	2924.97	909	1		chr8	29512725	29540809	14	28	20866.4	4718.11	909	1
chr1	49207858	49213626	3	6	22140.5	816.172	910	0		chr1	244599526	244611982	2	4	19945.8	4160.3	910	1		chr6	132259734	132275853	4	12	17369.8	2037.44	910	1		chr9	118451622	118457917	5	10	22070.9	1328.24	910	1		chr12	58246317	58296619	14	28	21202.3	5090.56	910	1
chr3	186448005	186477687	9	18	24107.7	2804.95	911	0		chr21	38592515	38629619	9	18	19138.2	3372.75	911	1		chr8	58462943	58477387	6	12	17234.6	1961.5	911	1		chr4	134709570	134729842	6	12	24216.9	3478.68	911	1		chr12	47479508	47497577	8	16	19330.2	3219.9	911	1
chr2	30820107	30836892	5	10	23453.7	2166.94	912	0		chr7	152824439	152832234	6	12	16922.2	1187.18	912	1		chr6	3798296	3805930	4	8	16019.2	758.056	912	1		chr9	100985438	100996419	9	18	22315.6	1594.44	912	1		chr10	63589401	63602837	6	12	19509.1	3416.77	912	1
chr14	41042377	41056373	4	8	23187.2	1939.85	913	0		chr18	24485733	24500575	7	14	17751	2021.48	913	1		chr3	133011614	133020546	3	6	16373.2	1122.75	913	1		chr12	47643742	47671020	5	10	23944.6	3259.72	913	1		chr5	167266057	167286188	7	14	17626.7	1538.01	913	1
chr17	32925885	32951955	6	12	22881.6	1668.48	914	0		chr8	22624855	22639369	6	12	16149.7	423.809	914	1		chr17	19084776	19100106	4	8	16610.1	1367.44	914	1		chr20	11434050	11440337	5	10	23197.8	2534.92	914	1		chr9	37995000	38049431	17	34	21505.7	5443.1	914	1
chr8	124772372	124776189	2	4	22775.7	1568.02	915	0		chr2	19244880	19259330	5	10	17572.6	1884.28	915	1		chr1	120559062	120574523	3	6	22752.4	7520.23	915	1		chr15	72518559	72529668	3	8	23155.6	2493.97	915	1		chr22	42804633	42857781	13	28	19611.6	3560.92	915	1
chr1	929920	940894	3	12	21796.6	606.862	916	0		chr15	86291461	86308477	13	26	16730.1	1049.89	916	1		chr12	20000063	20002154	2	4	15451.2	222.691	916	1		chr3	188000943	188016097	9	18	22923.5	2270.07	916	1		chr20	10284994	10302577	6	12	21206.9	5169.4	916	1
chr7	5293692	5319999	12	24	22129.4	952.313	917	0		chr11	46480725	46496485	5	10	17041.3	1382.15	917	1		chr8	50966445	50968726	2	4	15640.4	426.775	917	1		chr7	55196365	55201923	3	6	22243.7	1676.29	917	1		chr1	143990938	144031376	13	26	25188.8	9159.21	917	1
chr14	77498021	77515320	9	18	22654.8	1479.06	918	0		chr5	106703982	106724708	6	12	19640	3983.54	918	1		chr13	52493561	52502865	2	4	15828	637.324	918	1		chr14	81848734	81867688	4	8	22957.1	2420.43	918	1		chr7	100802779	100816252	9	24	17585	1568.26	918	1
chr13	52988469	53005177	6	12	22906.7	1752.67	919	0		chr12	2600112	2604132	4	8	16254.5	598.176	919	1		chr6	139689754	139700312	5	18	16551.8	1371.48	919	1		chr2	19736407	19743734	5	10	21803	1297.61	919	1		chr4	35791187	35796497	4	8	16479.6	478.962	919	1
chr8	81587324	81601781	10	20	24310.9	3164.64	920	0		chr15	75814309	75832856	6	12	17361.8	1708.18	920	1		chr3	71545812	71569829	7	14	17018.4	1873.33	920	1		chr6	47064393	47084368	8	16	22877.4	2383.02	920	1		chr7	150750778	150772434	8	20	19107.1	3142.29	920	1
chr11	75031177	75051800	10	20	21924.3	793.986	921	0		chr17	78026496	78042337	6	12	16991.1	1340.15	921	1		chr5	73463217	73483175	5	10	18038	2913.87	921	1		chr3	185435546	185462998	8	16	23383.6	2915.4	921	1		chr18	45407956	45422778	6	12	18687.6	2739.11	921	1
chrX	144887666	144890497	3	6	21542.2	412.194	922	0		chr12	118458099	118472621	7	14	16886.2	1237.27	922	1		chr15	63757365	63789772	11	22	18371.5	3286.07	922	1		chr8	32085044	32131077	14	28	26238.8	5772.54	922	1		chr12	54523012	54623775	26	54	25281.4	9340.73	922	1
chr7	84151839	84165420	7	14	23074.1	1944.8	923	0		chr1	204302237	204318314	9	18	18845.5	3220.22	923	1		chr2	178490962	178502232	3	6	16191.6	1108.97	923	1		chr1	96822632	96840361	10	20	23888.1	3427.02	923	1		chr7	151094347	151126407	7	18	20079.2	4167.8	923	1
chr1	243868791	243884553	7	14	27449.5	6323.71	924	0		chr13	42575499	42591994	9	18	17765.1	2160.84	924	1		chr8	97347017	97352054	2	4	16328.4	1256.23	924	1		chr5	139672111	139704289	10	24	24654.8	4205.66	924	1		chr7	36377863	36388356	6	12	17471.9	1592.84	924	1
chr1	234801243	234816256	5	10	25296.9	4176.62	925	0		chr2	177518578	177547582	11	22	19531.3	3947.44	925	1		chr10	49195813	49202123	4	8	15394.5	330.644	925	1		chr7	46426141	46431216	3	6	21328.7	918.575	925	1		chr2	242808138	242849083	13	26	18241	2374.81	925	1
chr20	60550143	60577891	10	20	22586.9	1490.07	926	0		chr15	56530726	56545005	4	16	17316.1	1746.32	926	1		chr7	47611258	47631633	5	10	16346.9	1283.62	926	1		chr11	23248554	23258227	5	10	21455.7	1051.46	926	1		chr12	116663535	116707597	12	24	22546.5	6697.42	926	1
chr8	114240620	114242709	3	6	22142.4	1062.26	927	0		chr16	6030585	6038046	5	10	16288.9	729.686	927	1		chr2	165753112	165777365	8	16	18548.7	3497.28	927	1		chr20	11357008	11375060	4	8	25104.9	4745.87	927	1		chr20	62822041	62839662	4	8	18347	2505.71	927	1
chr3	104303175	104318497	3	6	22823.7	1745.18	928	0		chr19	8098323	8115180	5	10	16435.6	891.735	928	1		chr3	182981650	183025067	10	20	18556.4	3538.49	928	1		chr2	192476081	192500897	8	16	23756.4	3451.91	928	1		chr5	73927840	73942894	4	10	17822.4	1984.12	928	1
chr4	8911298	8915355	2	4	21435.2	363.507	929	0		chr5	107741445	107763045	5	10	19757.5	4222.8	929	1		chr7	17329243	17345111	6	16	17132.7	2165.98	929	1		chr8	36736002	36745520	7	14	21737.2	1456.25	929	1		chr12	79940744	79952167	5	10	17164.2	1358.19	929	1
chr17	4743862	4755588	6	12	21795.1	725.839	930	0		chr2	205529997	205549676	5	10	18344.8	2849.52	930	1		chr5	81454842	81470369	3	6	18365.3	3405.07	930	1		chr12	63087112	63097238	4	8	21888.4	1651.55	930	1		chr9	37929999	37966082	13	26	19340.5	3539.74	930	1
chr2	173507254	173511298	3	6	21677.5	633.29	931	0		chr3	118895004	118914020	4	8	17382.5	1897.8	931	1		chr16	9196334	9222039	6	12	17605.4	2652.76	931	1		chr7	90224308	90255804	10	20	25461.4	5228.34	931	1		chr10	13981142	14035116	21	42	20099.9	4307.13	931	1
chr2	28709896	28764443	14	30	24993.4	3960.11	932	0		chr1	221017639	221021334	3	6	16671.5	1190.16	932	1		chr2	224477630	224491849	3	6	16060.4	1143.21	932	1		chr8	126285312	126293350	3	6	22852	2626.82	932	1		chr13	76985249	76993911	6	12	16006.5	216.55	932	1
chr10	74075542	74096600	11	22	22018.2	1010.78	933	0		chrX	28888990	28920557	9	18	17472.3	1998.19	933	1		chr3	48054754	48082440	8	16	17995.9	3081.45	933	1		chr3	172464193	172468006	2	4	20597.4	404.178	933	1		chrX	46165476	46193565	10	20	18232.6	2443.74	933	1
chr5	111165759	111176301	5	10	23153.4	2179.03	934	0		chr1	67004799	67009056	2	4	16044.2	573.418	934	1		chr5	149510523	149522878	3	6	15480.8	584.391	934	1		chr2	189673487	189685069	6	12	22085.7	1912.19	934	1		chr4	16111334	16114681	3	6	16047.2	272.111	934	1
chr9	67778462	67781109	2	4	21171.8	200.113	935	0		chr8	71115223	71138435	8	16	20273.4	4807.21	935	1		chr11	59318652	59333401	9	18	16489.4	1617.97	935	1		chr3	174976328	174988839	7	14	22262.1	2098.09	935	1		chr8	67419740	67473383	17	34	22959.2	7209.62	935	1
chr2	103909077	103912293	3	6	21303.7	366.302	936	0		chr18	19752756	19774918	8	16	18208.3	2750.3	936	1		chr18	25232800	25245946	4	8	16736.2	1893.02	936	1		chr15	67333798	67341561	4	8	21573.4	1410.54	936	1		chr12	48192733	48223300	14	36	19272.5	3524.38	936	1
chr20	53869257	53876317	3	6	21806.9	895.208	937	0		chr20	41363848	41385853	6	12	17042.9	1586.56	937	1		chr12	94092885	94101496	2	4	15832.2	1026.43	937	1		chr15	30210265	30238861	10	20	24086.4	3931.95	937	1		chr13	113347322	113379811	9	18	16484.9	737.5	937	1
chr5	71235878	71239395	2	4	21432.2	530.364	938	0		chr14	55110024	55118785	3	6	16568.8	1112.65	938	1		chr15	86135886	86162807	7	14	17606.3	2807.86	938	1		chr14	52490782	52522401	11	22	24593.3	4448.79	938	1		chr2	119423362	119430571	5	10	17083.9	1381.97	938	1
chr9	74269066	74273825	3	6	21503.1	610.58	939	0		chrX	106834744	106841558	5	10	15890.9	438.822	939	1		chr7	6117307	6120636	2	4	15117.7	321.248	939	1		chr6	136223193	136243092	7	14	24294.7	4152.92	939	1		chr5	142614740	142642928	7	14	19339.8	3647.53	939	1
chr7	110895656	110916265	6	12	23819.9	2942.97	940	0		chr15	63712615	63731362	6	12	17162.9	1767.84	940	1		chr7	75920732	75970246	9	28	17508.2	2752.98	940	1		chr22	46077214	46088867	9	18	21819.1	1708.33	940	1		chr1	156659246	156680063	7	22	17461.3	1769.44	940	1
chr10	104723540	104754602	8	16	23588.5	2724.14	941	0		chr2	62291655	62307563	4	8	16830.7	1439.67	941	1		chr18	21296444	21302065	3	6	15420.1	670.023	941	1		chr22	26141322	26158584	7	14	22564.9	2470.19	941	1		chr12	76327346	76353250	13	26	19777.7	4095.42	941	1
chr17	7738136	7747546	5	16	21397.4	537.311	942	0		chr6	107028265	107037485	4	8	16312.9	925.688	942	1		chr5	102569937	102608036	9	22	21415.4	6682.56	942	1		chr11	85863035	85904403	11	22	24138.2	4045.79	942	1		chr17	17302390	17319364	8	16	19793.4	4116.19	942	1
chr15	62417029	62430952	5	10	22598.4	1773.79	943	0		chr5	126069460	126082414	7	14	16548.7	1163.27	943	1		chr6	106036104	106056708	11	22	16705.7	1994.47	943	1		chr14	68408840	68454157	9	18	27376	7286.97	943	1		chr3	159469475	159517267	11	22	20885.1	5218.89	943	1
chr9	73208565	73217965	4	8	21755.4	955.04	944	0		chr5	14753159	14760415	3	6	16660.5	1283.59	944	1		chr21	36562617	36605252	10	20	18226.5	3521.65	944	1		chr1	159880084	159889912	7	14	21364.1	1281.57	944	1		chr6	168392905	168408872	4	8	17210.8	1553.59	944	1
chr3	167579800	167604520	6	12	23355.5	2558.52	945	0		chr4	30835816	30842034	5	10	16248.9	882.334	945	1		chr6	53457679	53481078	5	10	17495.4	2803.2	945	1		chr11	102009244	102028485	9	18	22698.6	2636.02	945	1		chr1	229546350	229561190	5	10	16543.6	887.432	945	1
chr4	65755638	65773862	6	12	23678.4	2899.44	946	0		chr14	91091034	91121692	9	18	18177.1	2826.67	946	1		chr19	48102119	48116368	4	12	15461.6	769.446	946	1		chr5	59125975	59141190	9	18	21489.7	1459.12	946	1		chr1	9409822	9442689	17	34	17958.5	2307.26	946	1
chr8	7643617	7656722	3	6	22923.3	2226.54	947	0		chr4	148525265	148549499	6	18	18386.3	3036.52	947	1		chr1	145177773	145196251	4	8	23145.5	8453.68	947	1		chr22	43386959	43400796	7	14	21775.3	1765.6	947	1		chr20	47955396	47962041	6	12	17635.2	2002.14	947	1
chr11	95953996	95996633	14	28	22810.8	2144.64	948	0		chr9	132752567	132800892	11	22	19721.4	4383.08	948	1		chr2	203000069	203050895	12	24	19019.1	4350.71	948	1		chr15	39368046	39377318	6	12	21258.8	1273.05	948	1		chr18	60049888	60058333	4	8	16261.7	641.82	948	1
chr1	166340977	166348709	4	8	22249.6	1612.12	949	0		chr1	221409006	221414419	3	6	16843.6	1544.33	949	1		chr12	88693039	88703810	2	4	16214.7	1559.64	949	1		chr7	46969834	46974569	3	6	21323.1	1399.19	949	1		chr9	116437604	116455211	7	14	17283	1667.38	949	1
chr1	119015574	119050047	11	22	23955.3	3319.75	950	0		chr10	29488754	29496352	5	10	16160.2	901.883	950	1		chr10	35703155	35714451	5	10	15874.3	1241.43	950	1		chr2	112452041	112464079	6	12	21738.2	1829.78	950	1		chr9	117906983	117930267	5	10	19318.7	3706.81	950	1
chr7	96452031	96465397	4	8	21762.5	1129.43	951	0		chr1	224618518	224626633	3	14	17504.9	2250.29	951	1		chr8	101553717	101559935	3	6	16209.7	1577.51	951	1		chr16	48992960	49006157	4	8	22008.6	2106.24	951	1		chr3	12805283	12835210	9	18	18925.8	3318.9	951	1
chr1	34457243	34475774	9	18	21896.2	1295.32	952	0		chr2	233191639	233198378	3	6	15431	185.322	952	1		chr22	37893582	37929858	8	18	16019.5	1393	952	1		chr22	32975580	32988103	5	10	21143.8	1252.3	952	1		chr9	4258684	4279853	8	16	18446.7	2857.82	952	1
chr20	48440728	48483196	10	20	23930.7	3371.96	953	0		chr12	125402463	125422987	6	12	16936.4	1691.18	953	1		chrX	22407466	22418547	5	10	15389.3	778.994	953	1		chr14	23071644	23091479	4	8	22122	2263.17	953	1		chr22	27489935	27512355	11	22	20043.5	4457.1	953	1
chr19	8111393	8115134	2	4	20819.8	276.834	954	0		chr17	50281908	50299602	7	14	17400.3	2160.44	954	1		chr5	89588238	89605545	4	8	18006.2	3400.83	954	1		chr8	138196876	138203583	4	8	21864.1	2028.87	954	1		chr10	644169	671555	10	20	16634.3	1065.32	954	1
chr2	37995537	38029882	11	22	24151.4	3623.4	955	0		chr2	170079161	170111997	7	14	18473.5	3237.63	955	1		chr9	22103783	22117801	5	10	16202	1599.45	955	1		chr5	52315502	52340959	8	16	22213.8	2385.32	955	1		chr14	50327425	50335315	5	10	17443.2	1877.82	955	1
chr10	12749378	12762874	5	10	21516.7	1009.5	956	0		chr2	234461935	234469007	3	6	16824.3	1589.79	956	1		chr6	113908079	113924968	6	12	16828.2	2252.99	956	1		chr2	235149483	235166721	8	16	22142.2	2349.54	956	1		chr21	47284856	47346840	13	26	25525	9973.23	956	1
chr13	107488436	107520485	7	14	23280.4	2778.65	957	0		chr3	186380239	186411296	6	12	17497.5	2285.8	957	1		chr12	6446280	6454987	4	12	15189.4	627.775	957	1		chr14	52539808	52547446	3	6	21064.1	1276.31	957	1		chr3	185435466	185463018	10	20	18476.4	2926.02	957	1
chr15	40382951	40390837	4	8	21099	601.702	958	0		chr8	105988607	105990983	2	4	16096.4	889.099	958	1		chr15	63178699	63189057	3	6	15481.1	945.685	958	1		chr14	68625246	68660461	12	24	26559.2	6796.49	958	1		chr12	131694985	131719125	7	14	16618	1079.06	958	1
chr22	38606979	38626058	6	12	21441	948.226	959	0		chr2	135484921	135494224	6	12	16369.6	1162.88	959	1		chr4	148277500	148291608	4	8	16076.1	1574.45	959	1		chr3	141050386	141056634	3	6	20692.1	939.074	959	1		chr10	93350731	93377168	11	26	20041.9	4504.86	959	1
chr1	59320060	59335980	4	8	21979.2	1496.48	960	0		chr7	46549731	46557981	5	10	16417.5	1230.08	960	1		chr13	36604808	36615682	4	8	15719.5	1227.67	960	1		chr11	127891936	127932692	12	24	23720	4002.24	960	1		chr12	110721834	110754796	15	30	20120	4588.31	960	1
chr1	153668828	153670371	2	4	20967.7	495.303	961	0		chr21	43104957	43127468	6	12	16538.8	1361.92	961	1		chr1	40426434	40448100	6	12	15855.2	1369.29	961	1		chr2	55320258	55343583	10	20	23271.4	3564.06	961	1		chr16	69730204	69743270	5	10	17413.1	1899.8	961	1
chr15	31316375	31335171	5	10	22021.4	1578.86	962	0		chr1	244085287	244108154	9	18	20676.3	5510.95	962	1		chr12	68653480	68674372	4	8	16462.9	2005.63	962	1		chr5	59163165	59173951	6	12	21260.3	1557.5	962	1		chr20	45703490	45709378	4	8	16612.4	1101.06	962	1
chr15	66866014	66880413	4	8	21349.4	917.216	963	0		chr7	154444728	154449944	4	8	15624	465.267	963	1		chr17	75300474	75321618	7	16	15375.9	940.908	963	1		chr16	66412544	66416746	3	6	20245.2	558.446	963	1		chr6	168627116	168634937	2	4	15961.9	455.182	963	1
chr20	21338988	21341872	3	6	20845.3	457.691	964	0		chr15	91176075	91193847	5	10	16595.5	1437.75	964	1		chr6	91078526	91123414	10	20	18121.3	3689.79	964	1		chr5	58933633	58981475	14	28	23887.5	4234.02	964	1		chr4	26198828	26223131	7	14	17636.7	2133.8	964	1
chr1	114128692	114137062	3	6	21486.6	1124.09	965	0		chr18	3332763	3341184	3	6	16239.9	1090.52	965	1		chr8	19295940	19338295	12	24	16014.4	1639.14	965	1		chrX	17415213	17435418	9	18	21653.7	2002.32	965	1		chr19	29471536	29506385	10	20	17121.3	1637.9	965	1
chr12	20000054	20001874	2	4	20572.9	228.956	966	0		chr2	236025319	236054970	7	14	18199.8	3054.05	966	1		chr6	139090066	139103822	3	8	16076.6	1718.12	966	1		chrX	15219117	15260977	17	34	22704.9	3110.2	966	1		chr1	145449467	145456346	3	6	16259.2	829.607	966	1
chr14	53319618	53330413	2	4	21428.1	1112.96	967	0		chr13	91218833	91244675	8	16	18787.1	3659.23	967	1		chr8	102138643	102143620	2	4	15404.3	1061.59	967	1		chr8	128673445	128681599	3	6	21373.3	1783.28	967	1		chr8	104105779	104123746	7	14	18132.3	2716.61	967	1
chr5	372311	394377	6	12	22454.4	2169.09	968	0		chrX	11386510	11426260	15	30	17470.1	2349.22	968	1		chr10	35480442	35492787	2	6	15567	1229.56	968	1		chr20	11210308	11216286	3	6	22397.2	2824.01	968	1		chr12	65918828	65930454	3	6	17192.5	1778.78	968	1
chr15	86776422	86781714	3	6	20643	390.02	969	0		chr4	102306211	102356610	13	26	21086.9	5987.4	969	1		chr15	62391383	62430317	8	16	17777.3	3449.55	969	1		chr8	103733846	103769457	10	20	26587.2	7022.49	969	1		chr22	36630124	36640422	2	6	16504.6	1117.33	969	1
chr4	29032154	29033638	2	4	20451.9	199.746	970	0		chr3	41098181	41103629	4	8	15966.5	869.501	970	1		chr1	220470699	220474240	2	4	14989.8	669.249	970	1		chr3	182982562	183025105	10	20	23522	3960.75	970	1		chr15	65588267	65596905	2	4	16538.3	1161.81	970	1
chr6	113249068	113277877	10	20	24525.1	4306.95	971	0		chr8	126154278	126166924	5	10	19874.5	4778.92	971	1		chr1	88243887	88260827	5	10	16336.9	2017.55	971	1		chr3	154684754	154690251	3	6	20618.7	1058.17	971	1		chr16	4340175	4388975	19	38	20256.9	4904.4	971	1
chr14	21910592	21924815	7	14	21596.2	1422.3	972	0		chr2	221083951	221090459	3	6	15996	907.866	972	1		chr17	42613805	42625779	5	10	15100.4	797.468	972	1		chr20	43667222	43700525	14	28	31314.8	11765.9	972	1		chr19	18126801	18169756	24	48	19510.2	4166.64	972	1
chr2	13227798	13248565	8	16	23076.3	2907.38	973	0		chr5	88565619	88589945	9	18	20472.8	5444.16	973	1		chr6	16766297	16777161	3	6	15739.8	1444.91	973	1		chr14	105554517	105560051	3	6	20890.3	1371.33	973	1		chr7	102498012	102516704	7	14	18735	3394.47	973	1
chr2	120810710	120822923	5	10	21510.8	1342.21	974	0		chr11	73766476	73782048	5	10	16406.7	1392.14	974	1		chr1	145396027	145400010	3	6	15628.9	1348.64	974	1		chr4	48331828	48340064	3	6	20468.9	996.556	974	1		chr9	127042373	127072378	10	22	19293.2	3954.66	974	1
chr1	161359636	161369328	4	8	21231.3	1070	975	0		chr11	65239438	65255548	7	14	16148.7	1140.59	975	1		chr9	72361092	72379003	8	20	16293.6	2036.48	975	1		chr7	41725152	41749742	7	24	24496.6	5031.11	975	1		chr2	56956278	56969444	3	6	16968.3	1631.27	975	1
chr9	93076663	93115770	5	10	23648	3507.9	976	0		chr17	32925922	32951955	8	16	16364.3	1371.94	976	1		chr10	24892307	24907208	6	12	16328.5	2072.73	976	1		chr17	78863169	78867115	3	6	20430	966.375	976	1		chr7	23506733	23518394	5	12	16985.4	1652.36	976	1
chr10	12277249	12306482	11	22	21787.4	1654.59	977	0		chr2	40470631	40478674	2	4	16173.7	1197.6	977	1		chr2	69135421	69154171	5	10	15920.6	1665	977	1		chr5	119741491	119755388	8	16	21798.8	2362.49	977	1		chr8	130489625	130503161	5	10	18796.1	3466.57	977	1
chr1	15606563	15623042	4	8	21432.6	1315.02	978	0		chr3	139660033	139673125	7	14	16042.9	1072.23	978	1		chr2	190233762	190244526	6	12	15932.9	1681.34	978	1		chr17	17338464	17350116	4	8	22162.1	2733.56	978	1		chr3	141112402	141131412	5	10	18812.3	3495.94	978	1
chr2	31475775	31487829	5	10	20779.9	705.159	979	0		chr1	178595568	178603685	2	4	16254.3	1308.46	979	1		chr14	34720766	34743592	8	16	17016.8	2789.34	979	1		chr8	131455247	131464785	3	6	21652.2	2244.29	979	1		chr12	272365	293156	8	16	18599.6	3303.69	979	1
chrX	69552983	69562879	5	10	20600.5	570.999	980	0		chr15	39417158	39432423	5	10	16307.6	1369.27	980	1		chr4	119878739	119918750	11	22	17484.8	3280.9	980	1		chr9	81800578	81811243	6	12	21561.4	2173.53	980	1		chr7	151383252	151411876	13	26	19189.5	3910.04	980	1
chr1	237309479	237330161	6	12	25217.6	5244.96	981	0		chr7	158651871	158659460	6	12	15530.1	606.361	981	1		chr19	46637019	46644310	2	4	15193	991.576	981	1		chr4	33833181	33839228	6	12	21317.5	1930.81	981	1		chr5	5335574	5374080	11	22	21078.2	5802.85	981	1
chr9	113905496	113915552	9	18	21240.3	1292.2	982	0		chr4	39336051	39358735	5	10	17725.3	2803.74	982	1		chr6	150156209	150180854	7	14	16248.4	2048	982	1		chr8	29625036	29635482	3	6	20770.8	1437.37	982	1		chr14	95829066	95841992	3	6	16332	1059.93	982	1
chr15	97416134	97437490	6	12	22058.6	2127.06	983	0		chr14	72156634	72177220	7	14	17419.9	2505.32	983	1		chr6	21732428	21753625	4	8	16777.4	2583.91	983	1		chr15	75322389	75359323	15	30	24261.9	4949.16	983	1		chr5	167041464	167080153	13	26	20667.7	5397.12	983	1
chr8	48425561	48437591	3	6	21063.3	1134.43	984	0		chr6	168489546	168507444	9	18	15977.5	1073.88	984	1		chr7	5732280	5753416	8	16	16000	1807.13	984	1		chr19	43582430	43591765	3	12	20094.5	788.808	984	1		chr17	79447249	79471888	13	26	17708	2444.19	984	1
chr14	53871855	53878402	7	14	20856.8	968.301	985	0		chr1	180469043	180485390	7	16	17824.8	2926.11	985	1		chr7	6483759	6493835	3	8	14969.9	783.913	985	1		chr14	32460910	32480313	10	20	21972	2667.91	985	1		chr8	124425080	124435245	5	14	17525.5	2263.75	985	1
chr8	77764864	77772137	4	8	21139	1306.23	986	0		chr2	60777843	60783559	2	10	15210.3	318.381	986	1		chr6	12529055	12545892	6	12	16177	1991.82	986	1		chr9	118157290	118161190	2	4	20139.2	845.52	986	1		chr14	105540025	105560524	11	22	18135.5	2921.11	986	1
chr20	61205603	61213203	7	14	20580.8	755.44	987	0		chr7	158392521	158401839	4	8	15564.8	708.168	987	1		chr1	200385515	200401720	4	8	16070.5	1892.74	987	1		chr1	223893705	223914807	10	24	22420.9	3129.43	987	1		chr16	70660999	70679239	7	14	16997.9	1785.7	987	1
chr5	175451245	175465807	6	12	20664.9	844.596	988	0		chr9	72265208	72282436	6	12	17179.8	2327.5	988	1		chr7	92312689	92325666	3	6	15880	1705.18	988	1		chr10	114802106	114834092	10	20	23455.3	4202.96	988	1		chr12	108839188	108862220	6	12	16993	1787.28	988	1
chr3	63478175	63499179	7	14	22232.7	2421.76	989	0		chr2	216189272	216197235	5	10	15656.9	806.652	989	1		chr9	71985857	72004873	7	14	16144.6	1970.06	989	1		chr1	178205753	178210645	4	8	20582.6	1333.56	989	1		chr9	72456650	72476406	8	16	17217.4	2013.14	989	1
chr6	169068996	169072380	3	6	19963.9	179.352	990	0		chr1	69520903	69526387	3	6	15789.5	942.151	990	1		chr17	57168497	57171844	4	8	14621	476.278	990	1		chr2	208117591	208130991	8	16	20823.6	1577.18	990	1		chr15	20450944	20453754	3	6	15434.8	233.511	990	1
chr15	63291384	63305493	5	10	20975.9	1219.02	991	0		chr3	194901710	194908262	5	10	15443.7	615.888	991	1		chr10	63984880	64011608	6	12	18415.6	4287.17	991	1		chr7	151100671	151123306	4	12	21826.9	2600.76	991	1		chr2	28015658	28032860	8	16	17821.3	2643.95	991	1
chr11	96033711	96042601	2	4	20391.9	640.969	992	0		chr9	94340293	94352076	3	6	15689.1	881.368	992	1		chr15	57029128	57032266	2	4	14624	496.432	992	1		chrX	134066041	134097211	8	16	21825.2	2627.63	992	1		chr8	24075142	24086790	5	10	16440	1289.43	992	1
chr11	61737895	61766863	6	12	21841.9	2103.08	993	0		chr6	107388759	107397599	3	6	15457.6	659.464	993	1		chr6	168714258	168727461	5	16	15267.9	1148.66	993	1		chr20	50359298	50378112	6	12	24926.7	5736.39	993	1		chr1	151168187	151174534	3	10	16407	1256.71	993	1
chr2	216194200	216201336	4	8	20520.3	806.368	994	0		chr12	56912321	56921898	3	10	15759	962.489	994	1		chr1	27003856	27032790	8	26	16336.1	2251.07	994	1		chr8	142162139	142167650	6	12	21125.9	1939.32	994	1		chr22	45901426	45936471	13	26	16797.1	1654.12	994	1
chr14	37503630	37518021	3	6	21018.1	1312.46	995	0		chr20	61955322	61969727	4	8	15341.3	550.271	995	1		chr20	43177143	43182115	3	6	14637.6	559.35	995	1		chr12	130237023	130257981	7	14	21519.7	2364.06	995	1		chr4	29032523	29035307	3	6	15393.6	305.683	995	1
chr11	78271791	78274551	2	4	20125.1	466.716	996	0		chr14	63858955	63868367	9	18	16000.4	1218.85	996	1		chrX	13666209	13687186	6	14	15128.6	1063.53	996	1		chr10	54203474	54214880	7	14	20487.5	1347.05	996	1		chr17	38468417	38508158	19	48	18797.5	3715.78	996	1
chr1	230306286	230311731	3	6	21083.6	1438.02	997	0		chr17	17840399	17872941	11	22	16934.9	2177.06	997	1		chr9	114717113	114731605	8	16	15626.7	1579.63	997	1		chr2	10418314	10440436	11	22	22029.1	2889.13	997	1		chr7	139205153	139223708	6	12	16452.7	1371.21	997	1
chr17	27981669	27996747	6	12	20779	1138.39	998	0		chr2	177038209	177044061	4	8	15351	595.734	998	1		chr7	106406962	106415999	5	10	14878.5	833.211	998	1		chr17	45335225	45356313	8	16	21071.1	1935.88	998	1		chr4	153882850	153903142	8	16	17666.2	2589.26	998	1
chr17	41433178	41445591	5	10	20502.6	867.669	999	0		chr11	128579066	128586526	5	10	15136.3	392.396	999	1		chr5	14749717	14753151	3	6	14771.7	733.846	999	1		chr3	124114685	124131021	5	10	21003.2	1870.47	999	1		chr16	24987141	25023893	12	24	20691.4	5615.71	999	1
chr15	45271660	45276203	2	4	19906.1	324.37	1000	0		chr3	193839601	193859785	7	18	16343	1630.87	1000	1		chr1	219825563	219833529	2	4	16533.4	2497.34	1000	1		chr12	124895354	124925876	9	18	22180.3	3049.15	1000	1		chr12	132674052	132679467	3	6	15515.1	459.192	1000	1
chr13	28073965	28076966	2	4	19935.6	431.244	1001	0		chr11	6506766	6509138	3	6	15102.5	392.803	1001	1		chr20	25204274	25219602	5	10	15027.6	1016.25	1001	1		chr3	4782894	4785978	2	4	20214.1	1083.72	1001	1		chr17	4742793	4784791	18	36	17840.8	2801.27	1001	1
chr11	56945835	56960868	7	14	20748.5	1255.26	1002	0		chr7	72141544	72156135	6	12	16175.6	1476.61	1002	1		chr4	74970221	74982641	5	10	15182.2	1176.17	1002	1		chr9	118352140	118378649	10	20	23791.8	4662.93	1002	1		chr22	19863757	19881319	9	18	18009.8	2971.49	1002	1
chr11	8786784	8816171	10	20	21708.2	2215.78	1003	0		chr20	30950940	31020300	15	30	22320	7622.66	1003	1		chr12	102868658	102878117	2	6	15000.1	1012.11	1003	1		chr6	113673712	113706781	8	16	26455.2	7331.4	1003	1		chr1	25031053	25068422	19	38	18602.3	3594.9	1003	1
chr8	4994356	5016050	5	10	22288.4	2798.53	1004	0		chr1	228345628	228361525	5	14	16300.8	1635.8	1004	1		chr5	40382553	40411205	7	14	17993.5	4008.41	1004	1		chr14	22979452	23025747	9	18	25332.6	6222.05	1004	1		chr20	10599350	10618072	10	20	20337.7	5348.88	1004	1
chr5	124331109	124346653	5	10	21483.4	2026.94	1005	0		chr10	3525036	3541620	8	16	16739.9	2081.29	1005	1		chr6	101531248	101538603	3	6	14961.5	982.628	1005	1		chr2	66659386	66667469	2	8	20774.1	1666.71	1005	1		chr20	46001626	46021278	9	18	21006	6021.37	1005	1
chr4	30868114	30884868	6	12	21378.1	1951.84	1006	0		chr5	14179719	14219122	9	18	21730.8	7076.78	1006	1		chr4	151036223	151041136	2	4	14713	761.024	1006	1		chr21	40191726	40225992	9	18	23109	4002.27	1006	1		chr22	28050866	28070873	6	12	17204	2230.78	1006	1
chr2	170497797	170512843	4	8	21260	1835.61	1007	0		chr22	40895058	40908511	3	6	15924.3	1283.42	1007	1		chr3	71176257	71190769	4	8	15584.4	1635.5	1007	1		chr16	12738398	12744417	5	10	19685.1	605.511	1007	1		chr1	2162991	2256740	18	36	21740.4	6768.68	1007	1
chr6	43808483	43818129	3	6	20327	904.795	1008	0		chr9	94319519	94326444	5	10	15530.7	898.865	1008	1		chr1	218879138	218890915	2	4	16944.7	3007.85	1008	1		chr15	36784902	36793844	5	10	20758	1691.83	1008	1		chr7	485462	524958	16	32	16398.7	1429.76	1008	1
chr17	2858857	2879438	9	18	20554.2	1146.36	1009	0		chr8	81587268	81598360	5	10	16736.7	2113.03	1009	1		chr5	124738552	124747496	2	4	15101.9	1175.24	1009	1		chr8	26306471	26315194	4	8	20307.1	1249.13	1009	1		chr8	94885881	94917153	8	16	20592.6	5635.21	1009	1
chr7	123459541	123465350	4	8	20202	816.745	1010	0		chr11	12745707	12767878	9	18	16967.5	2350.13	1010	1		chr7	80784844	80802964	6	12	16184.8	2263.19	1010	1		chr4	5359494	5384322	8	16	21242.8	2192.31	1010	1		chr12	67649420	67666035	4	10	17241.4	2286.22	1010	1
chr2	129200460	129229712	5	10	20915.2	1541.58	1011	0		chr6	1039150	1087373	12	24	18430.8	3814.44	1011	1		chr15	89526190	89538635	5	10	15067.2	1147.43	1011	1		chr17	35813634	35853342	8	20	22157.1	3113.11	1011	1		chr14	63858865	63868336	5	10	15754.1	821.136	1011	1
chr8	100832884	100836031	2	4	20520.3	1204.67	1012	0		chr10	74079278	74096817	5	10	15660.6	1052.34	1012	1		chr3	126936888	126957099	6	12	15160.3	1263.19	1012	1		chr4	79475833	79490881	8	16	21384.7	2356.52	1012	1		chr12	76017592	76059661	12	24	22161.9	7256.9	1012	1
chr18	29363515	29373263	2	4	20405.5	1096.65	1013	0		chr12	102800078	102834105	10	20	17493.3	2905.91	1013	1		chr18	57539534	57552792	5	10	15200.3	1303.26	1013	1		chr8	141732589	141737283	3	6	20819.3	1865.4	1013	1		chr11	85850378	85913039	18	36	20433.8	5564.3	1013	1
chr14	32363320	32371645	3	6	20466.2	1172.16	1014	0		chr1	150534269	150541192	3	6	16276	1689.21	1014	1		chr12	132345436	132357140	8	16	14823.1	928.127	1014	1		chr1	90350694	90359689	5	10	20612.9	1665.87	1014	1		chr22	32925493	32987323	16	32	19934	5094.79	1014	1
chr18	52420050	52441684	4	8	21798.4	2505.22	1015	0		chr6	145214598	145218251	3	6	14943.3	370.049	1015	1		chr12	124982033	125003970	6	12	14798.7	905.998	1015	1		chr10	132416579	132436061	7	14	21747.8	2801.51	1015	1		chr19	2618996	2660043	13	26	17564	2729.63	1015	1
chr7	25765155	25790997	6	12	21242.1	2010.51	1016	0		chr2	238339984	238352612	10	20	15456.7	909.216	1016	1		chr6	157455370	157473000	4	8	15442.1	1553.2	1016	1		chr7	103273291	103280299	3	6	20504.7	1598.52	1016	1		chr9	115609898	115630406	8	16	16269	1460.17	1016	1
chr9	25841410	25867374	9	18	23087.2	3863.44	1017	0		chr13	43834127	43864266	10	20	18318.5	3791.49	1017	1		chr9	140189068	140211070	11	28	14752.3	871.279	1017	1		chr20	30147422	30161345	6	12	23837.6	4944.06	1017	1		chr6	37208313	37213000	2	4	16019.7	1219.56	1017	1
chr15	101937936	101955578	6	12	20620	1443.12	1018	0		chr9	137108246	137118465	8	16	15258	731.68	1018	1		chr10	18895281	18900978	4	8	14771.8	908.672	1018	1		chr5	127137758	127175870	8	16	22973.9	4123.72	1018	1		chr1	218531126	218586178	14	28	22620.9	7822.89	1018	1
chr2	203008747	203038009	9	18	21610	2437.52	1019	0		chr20	43484878	43491010	3	6	15289.5	768.953	1019	1		chr9	132164705	132176365	3	6	14418.8	580.668	1019	1		chr2	9368745	9392211	8	16	21828.1	2982.53	1019	1		chr8	131147150	131161914	6	12	18750.3	3952.32	1019	1
chr3	48675885	48685364	7	14	19499.3	331.765	1020	0		chr19	56617030	56627887	5	10	15079.3	562.393	1020	1		chr3	134138406	134148975	6	12	14573.6	737.716	1020	1		chr13	76343414	76372807	10	20	21483.3	2663.01	1020	1		chr19	2532510	2555294	7	14	17491.3	2697.63	1020	1
chr1	21221914	21236437	8	16	19909.6	787.147	1021	0		chr22	30166498	30197567	15	30	16317.4	1802	1021	1		chr17	15546498	15562927	8	16	15090	1276.53	1021	1		chr8	134307002	134315220	2	10	20843.3	2043.82	1021	1		chr2	190118360	190153034	9	18	21230.9	6442.43	1021	1
chr5	51681603	51690839	5	10	20888.1	1780.7	1022	0		chr8	100810051	100835259	6	12	22883.8	8379.14	1022	1		chr21	44753151	44765858	5	10	14320.8	513.363	1022	1		chr20	30423798	30430220	5	10	21951.7	3227.05	1022	1		chr14	93539095	93555624	6	12	16598.4	1814.88	1022	1
chr6	112884430	112892648	2	4	20245	1148.88	1023	0		chr2	28709913	28762171	15	34	18828.6	4332.19	1023	1		chr12	79924170	79941732	6	12	15472.1	1668.39	1023	1		chr15	31308418	31324091	4	8	20511.3	1797.69	1023	1		chr22	41676310	41688127	2	12	16132.6	1370.77	1023	1
chr15	91227303	91252612	6	12	21057.1	2001.94	1024	0		chr5	177233136	177246832	6	12	15436.8	947.763	1024	1		chr3	185435383	185463037	5	10	16219.1	2463.97	1024	1		chr12	78333555	78350621	8	16	21771.1	3080.41	1024	1		chr9	127414798	127423956	5	10	16681.3	1928.67	1024	1
chr2	4517339	4518503	2	4	19138.7	99.6384	1025	0		chr16	26875246	26879465	3	6	14993.5	508.811	1025	1		chr1	209572442	209608901	6	12	19542	5789.69	1025	1		chr17	38460522	38501613	14	38	22817.8	4141.97	1025	1		chr11	27948115	27959458	5	10	16754.7	2009.98	1025	1
chr7	126077080	126089166	6	12	20694.9	1669.08	1026	0		chr1	149215976	149224772	2	4	17588.5	3112.02	1026	1		chr16	25060314	25078463	5	10	15170.7	1450.11	1026	1		chr7	73236775	73269732	10	24	22918.3	4248.16	1026	1		chr5	83659759	83677286	5	10	17081.8	2346.87	1026	1
chr9	138624779	138627742	3	6	19168.2	144.891	1027	0		chr10	77567156	77588844	7	14	16203.1	1730.7	1027	1		chr3	156398479	156423970	10	20	16898	3191.47	1027	1		chr8	82099072	82106905	4	8	20102.6	1432.66	1027	1		chr16	84856390	84885495	19	38	17757	3024.01	1027	1
chr18	13393255	13399610	5	10	19440.6	421.337	1028	0		chr2	204298136	204309650	7	14	15732.7	1296.48	1028	1		chr15	56333177	56345361	3	6	15370.1	1665.55	1028	1		chr11	91998272	92009856	5	10	20283.6	1646.09	1028	1		chr7	129719304	129736729	9	18	17418	2686.93	1028	1
chr5	36499358	36505910	2	4	20013.7	1015.56	1029	0		chr11	56977869	56984078	4	8	15249.3	817.104	1029	1		chr1	225879036	225888459	3	6	15694.9	2096.62	1029	1		chr4	89521187	89551692	9	18	21756.2	3178.62	1029	1		chr2	70359780	70371339	5	10	16718.9	2012.42	1029	1
chr7	32918942	32939292	5	18	21381.7	2401.3	1030	0		chr1	111903688	111912948	4	8	15488.3	1076.94	1030	1		chr13	36261359	36291276	11	22	15712.4	2130.09	1030	1		chr3	13567877	13585211	5	10	21643.2	3071.58	1030	1		chr20	37716456	37726994	4	8	16380.3	1679.76	1030	1
chr5	177232405	177247402	7	14	19821.5	856.329	1031	0		chr11	8788083	8816206	10	20	16392.9	1993.92	1031	1		chr12	122848783	122851988	2	4	13936.6	355.435	1031	1		chr7	129915479	129921686	3	6	20050.5	1495.27	1031	1		chr20	5628255	5637920	6	12	17485	2803.82	1031	1
chr12	59509964	59529582	4	8	21640.6	2675.9	1032	0		chr2	161329754	161347472	5	10	16927.8	2530.13	1032	1		chr12	10879565	10906211	8	16	16160.8	2584.66	1032	1		chr15	48872632	48896316	9	18	21903	3358.39	1032	1		chr1	17105119	17116828	6	12	16474.6	1798.5	1032	1
chr5	82971519	82986195	3	6	21632.4	2697.45	1033	0		chr22	30289641	30316793	13	26	17480.5	3084.47	1033	1		chr2	39941514	39953050	5	10	15244.8	1681.95	1033	1		chr1	78558261	78571907	8	16	20658.7	2124.68	1033	1		chrX	153594965	153600151	3	6	15204.8	535.195	1033	1
chr6	92902593	92923476	6	12	22021.1	3119.92	1034	0		chr2	159828320	159851963	10	20	17030.1	2655.11	1034	1		chr6	74290858	74295746	2	4	14218.7	665.257	1034	1		chr5	167151964	167157651	4	8	19690.7	1163.56	1034	1		chr5	33472009	33494409	12	24	16916.5	2266.88	1034	1
chr3	27460650	27473073	6	12	20524	1638.59	1035	0		chr1	212376229	212428641	12	24	23721.7	9350.3	1035	1		chr12	20098783	20124763	8	16	16590.8	3042.26	1035	1		chrX	26592948	26601487	7	14	19423.7	898.303	1035	1		chr20	48619601	48650933	14	28	24608.2	9960.44	1035	1
chr20	48242231	48253037	8	16	19433.5	555.428	1036	0		chr6	45919131	45938210	6	12	15902.3	1535.86	1036	1		chr11	102470642	102474401	3	6	13613.2	76.3077	1036	1		chr12	76141178	76186913	16	32	25620.7	7125.51	1036	1		chr1	214712627	214755662	11	26	20674	6033.51	1036	1
chr14	34173535	34178835	6	12	19681	806.66	1037	0		chr1	179071444	179076039	5	10	15355.6	992.061	1037	1		chr13	43934372	43942128	5	10	14687.5	1170.38	1037	1		chr3	171065642	171073063	3	6	20038.2	1550.99	1037	1		chr7	100069798	100113008	12	34	18731.5	4096.31	1037	1
chr10	36048877	36056637	2	4	19797.3	924.992	1038	0		chr21	18788376	18794414	5	10	15119.8	765.015	1038	1		chr13	31435226	31455356	8	16	14737.2	1242.02	1038	1		chrX	19676520	19700692	6	14	20326.2	1849.16	1038	1		chr10	81159271	81196249	21	42	17627.4	3002.61	1038	1
chr7	1371535	1374877	4	8	19140.6	272.373	1039	0		chr20	51586275	51592500	2	12	15113.1	768.788	1039	1		chr3	105070616	105081502	4	8	15415.7	1949.68	1039	1		chr3	148615486	148629423	4	8	20537.6	2061.28	1039	1		chr7	44673836	44681372	5	10	16244.6	1625.52	1039	1
chr3	182415290	182445909	7	14	22370.2	3542.62	1040	0		chr1	235833214	235838973	2	4	15923.6	1591.79	1040	1		chr6	90926143	90940195	5	10	15016	1555.56	1040	1		chr4	187750779	187765817	4	8	20675.7	2224.12	1040	1		chr2	238330191	238383800	15	30	19797.8	5183.99	1040	1
chr6	81237762	81254536	3	6	21552.9	2725.78	1041	0		chr10	14446927	14454004	7	14	15149	821.64	1041	1		chr9	46113013	46125005	4	8	14100.2	653.564	1041	1		chr4	157920130	157936788	6	12	21272.3	2821.87	1041	1		chr7	549931	582820	13	34	16444.5	1854.94	1041	1
chr22	38485067	38494304	7	14	19562.1	784.221	1042	0		chr1	177822632	177842374	6	12	17098.5	2773.75	1042	1		chr8	102616888	102620584	3	6	14818.7	1376.39	1042	1		chr2	69480678	69483076	2	4	18906.3	480.799	1042	1		chr3	98602986	98642277	14	34	20851.7	6266.91	1042	1
chr5	5078890	5096493	6	12	21818.9	3054.12	1043	0		chr12	79804073	79818526	4	10	16304.4	1984.4	1043	1		chr6	140064303	140096867	7	14	17727.8	4331.01	1043	1		chr9	35510660	35526843	6	12	20228.8	1807.64	1043	1		chr10	134741440	134750752	4	8	15074.3	497.261	1043	1
chr6	121806776	121841918	8	16	22273	3514.2	1044	0		chr1	233369724	233377619	8	16	17122.7	2808.25	1044	1		chr3	11537266	11564949	9	18	15765.5	2372.43	1044	1		chr2	70359906	70371342	5	10	20359.5	1944.12	1044	1		chr10	7713642	7715883	3	6	14577.5	6.9471	1044	1
chr7	83710667	83722425	9	18	20993.9	2237.55	1045	0		chr3	23066726	23080690	4	8	15906.4	1615.63	1045	1		chr10	17101167	17130974	8	16	16522	3141.66	1045	1		chr3	46155632	46169475	4	8	20303.5	1917.26	1045	1		chr1	94781670	94791950	5	10	16258.8	1692.09	1045	1
chr13	77035045	77052186	8	16	20906.9	2154.62	1046	0		chr3	36974335	36977164	3	6	14520.7	230.281	1046	1		chr5	55897221	55933016	10	20	18527.5	5147.32	1046	1		chr18	14840449	14850895	3	6	20151.4	1772.69	1046	1		chr6	159271373	159300065	7	14	19154.8	4622.28	1046	1
chr20	51581900	51592469	4	12	19742.9	1004.05	1047	0		chr10	11830896	11839916	6	12	15028.2	742.346	1047	1		chr6	45619025	45624455	2	4	13945.3	574.494	1047	1		chr9	21576665	21616588	8	16	23374.9	5018.32	1047	1		chr9	137146018	137149018	2	4	14725.2	200.1	1047	1
chr15	97631350	97636422	4	8	19340	614.219	1048	0		chr20	43176460	43184837	6	12	15417	1133.41	1048	1		chr14	90849339	90855353	3	6	13997.6	629.064	1048	1		chr7	75704745	75718280	8	16	20253.8	1915.2	1048	1		chr4	30718300	30728388	4	14	15824	1306.4	1048	1
chr1	11391231	11398446	3	6	19412	691.197	1049	0		chr1	11391823	11398869	3	6	14714.9	448.83	1049	1		chr4	141054750	141071721	6	12	14725.7	1367.86	1049	1		chr10	99443770	99450715	3	10	19670.3	1348.72	1049	1		chr5	149507568	149524926	8	16	16866.8	2364.16	1049	1
chr22	25872126	25889757	5	10	20552.5	1833.62	1050	0		chr17	57434196	57449789	5	10	15377.8	1119.58	1050	1		chr6	79306268	79316123	4	8	14723.4	1377.73	1050	1		chr2	216393022	216405849	5	10	20377	2067.71	1050	1		chr11	45099253	45124747	6	16	16662.9	2169.54	1050	1
chr20	13327829	13338137	5	10	19801.7	1085.43	1051	0		chr9	72455750	72459230	3	6	14533.5	277.008	1051	1		chr3	27546695	27575004	7	14	15790.8	2448.73	1051	1		chr5	32026683	32045567	8	16	21531.5	3225.39	1051	1		chr17	76371309	76395002	10	24	18437.9	3949.62	1051	1
chr5	28818820	28827172	3	6	20321.3	1666.22	1052	0		chr4	74646567	74656495	6	12	16228.3	1996.52	1052	1		chr5	123985282	123997609	9	18	14725.8	1389.25	1052	1		chr4	86867160	86877122	5	10	19705.8	1407.63	1052	1		chr6	14258876	14287543	8	16	17312	2852.37	1052	1
chr4	145262045	145280311	4	8	20574.8	1939.85	1053	0		chr1	235795800	235805520	2	4	15729.9	1510.49	1053	1		chr11	71749741	71760262	5	10	14245.4	909.014	1053	1		chr11	122291206	122293900	2	4	18751	465.793	1053	1		chr11	128577007	128587292	7	14	15723.7	1266.08	1053	1
chr9	15327880	15330511	2	4	18958.2	364.394	1054	0		chr5	174938658	174951884	5	10	15688.7	1479.99	1054	1		chr12	58275239	58299090	8	16	14968.9	1643.33	1054	1		chr6	22231718	22252102	6	12	20940.5	2664.19	1054	1		chr1	224686169	224694597	5	10	15457.8	1027.37	1054	1
chr2	1332478	1343371	4	8	19715.2	1123.07	1055	0		chr17	38798196	38812137	5	12	15797.9	1593.46	1055	1		chr1	154434567	154457255	9	18	16412.5	3092.37	1055	1		chr9	93881874	93895572	4	8	20270.3	2008.13	1055	1		chr9	37188171	37216300	11	22	16728.3	2300.95	1055	1
chr12	65044562	65065180	11	22	20624.2	2057.68	1056	0		chr6	112084474	112128574	20	40	18592.6	4405.59	1056	1		chr1	205141775	205153131	5	10	15798.5	2482.42	1056	1		chr14	68467170	68483056	4	8	21956	3717.32	1056	1		chr22	44112534	44135267	8	16	15476.6	1054.81	1056	1
chr22	35234567	35266482	6	12	21415	2853.2	1057	0		chr6	168359114	168367034	5	10	15399.6	1256.11	1057	1		chr21	35023398	35029687	3	6	13962.8	647.767	1057	1		chr5	58356795	58377511	8	16	19999.2	1765	1057	1		chr2	9373057	9392198	7	14	17048.9	2629.97	1057	1
chr8	32305874	32330645	7	14	19836.6	1293.05	1058	0		chr1	166340873	166348622	7	14	15623.5	1483.16	1058	1		chr3	56159240	56170757	6	12	14686.5	1371.67	1058	1		chr8	38253884	38266833	9	18	19949.2	1717.04	1058	1		chr6	155464598	155479725	6	12	16974	2580.67	1058	1
chr14	26749062	26756299	3	6	19178	641.198	1059	0		chr6	3797778	3808872	8	16	15199.9	1072.79	1059	1		chr5	134169039	134186888	6	18	15100.3	1790.25	1059	1		chr20	1793636	1822398	14	28	23984.6	5761.03	1059	1		chr12	106424030	106432160	5	10	15421.8	1030.88	1059	1
chr20	60918232	60956676	10	24	19940.9	1414.74	1060	0		chr18	9609271	9648502	8	18	17430.3	3315.02	1060	1		chr5	145660720	145663572	2	4	13803.1	499.1	1060	1		chr6	102170662	102189228	5	10	21742.6	3559.1	1060	1		chr14	55116831	55119394	2	4	15338.8	955.486	1060	1
chr2	40583936	40599141	5	10	20698.6	2189.52	1061	0		chr1	145442528	145455865	4	8	16507.2	2399.33	1061	1		chr14	100489052	100503735	4	8	14621.3	1318.53	1061	1		chr1	43670710	43673221	2	4	18680.1	512.746	1061	1		chr3	14212290	14224404	2	8	17656.2	3279.26	1061	1
chr12	122178479	122194741	6	12	19415.2	909.046	1062	0		chr12	7307639	7314849	8	16	14433.7	326.613	1062	1		chr6	121904032	121914498	4	8	14351	1106.26	1062	1		chr4	41711787	41735603	7	14	21906	3743.88	1062	1		chr1	37721440	37748828	7	14	15559.1	1188.64	1062	1
chr3	132592853	132602713	4	8	19521.8	1016.57	1063	0		chr13	42037322	42052358	5	10	15357.8	1258.51	1063	1		chr17	78756655	78770114	6	12	14444.2	1200.54	1063	1		chr4	38151840	38165659	3	6	20178.5	2060.41	1063	1		chr5	64486032	64505762	7	14	16764.6	2412.98	1063	1
chr5	172324514	172330530	5	10	18733.2	232.218	1064	0		chr8	75723945	75729770	5	10	15456.1	1365.38	1064	1		chr10	8954327	8963129	6	12	14420.3	1187.39	1064	1		chr1	221881897	221901812	6	12	21446.5	3341.74	1064	1		chr16	66927160	66944939	7	14	16326.5	1996.58	1064	1
chr1	164793663	164813642	7	14	21413.5	2912.94	1065	0		chr5	57131573	57137943	3	6	15475.9	1393.12	1065	1		chr15	64540011	64542763	2	4	13575.6	348.678	1065	1		chr12	111834712	111884410	13	28	23810.3	5735.15	1065	1		chr9	117868826	117894437	9	22	18711.4	4392.29	1065	1
chr15	68205742	68238779	9	18	21166.8	2682.6	1066	0		chr15	93203398	93211527	5	10	14785	703.971	1066	1		chr8	109752045	109756541	3	6	14737.4	1527.74	1066	1		chr22	44747408	44759425	3	6	19668.2	1615.08	1066	1		chr1	181041171	181047138	5	10	15402.6	1090.77	1066	1
chr4	59531596	59536037	4	8	19074.5	605.752	1067	0		chr2	203273585	203296468	8	16	16317.9	2237.96	1067	1		chr7	43675713	43698886	9	18	14796	1598.94	1067	1		chr8	22240899	22255346	6	12	19480.3	1427.36	1067	1		chr18	3650578	3666042	4	8	16043.9	1753.62	1067	1
chr8	102609064	102625280	3	6	22496.5	4041.03	1068	0		chr2	50693111	50705097	6	12	16161.9	2083.17	1068	1		chr12	122947022	122956627	6	12	14311.5	1130.51	1068	1		chr9	130281483	130287197	3	6	19080.2	1067.38	1068	1		chr17	76413007	76441653	9	18	16600.4	2311.73	1068	1
chr6	47372846	47382870	3	6	19748.3	1327.18	1069	0		chr5	55621361	55646984	8	16	17687.6	3641.03	1069	1		chr14	56639908	56669080	5	10	16525.9	3348.95	1069	1		chr2	146440683	146451279	3	6	19221.1	1224.9	1069	1		chr12	115610028	115624052	6	12	15116.5	833.026	1069	1
chr5	102744786	102761715	4	8	21494.8	3076	1070	0		chr12	5231730	5249899	7	14	16001.4	1954.98	1070	1		chr11	12849345	12890158	11	22	17476.1	4326.18	1070	1		chr2	67616337	67628759	5	16	20708.7	2725.39	1070	1		chr17	38247116	38274753	10	26	16195.3	1926.3	1070	1
chr1	223892901	223927868	13	34	24235.6	5860.47	1071	0		chr9	128648696	128657088	7	14	15458.1	1414.05	1071	1		chr10	45459610	45481903	7	16	14374.5	1235.03	1071	1		chr4	120648784	120656185	4	8	19072.4	1090.17	1071	1		chr14	71786369	71789888	3	6	15247.5	982.153	1071	1
chr2	170595017	170634868	9	18	21862.3	3542.75	1072	0		chr8	141801571	141809061	2	4	15165.8	1134.73	1072	1		chr16	86963277	86986067	8	16	14152.6	1034.67	1072	1		chr11	65043205	65059612	7	14	19370.1	1389.67	1072	1		chr10	33526778	33561752	11	22	17025.3	2769.94	1072	1
chr3	57860689	57863326	2	4	18864.3	546.123	1073	0		chr5	176151940	176173139	9	18	15223	1199.86	1073	1		chr13	34727482	34736770	3	6	14317.5	1202.8	1073	1		chr19	13892679	13908939	3	10	20134.8	2175.59	1073	1		chr16	68304943	68334625	10	20	17533.2	3279.86	1073	1
chr16	79185631	79209990	6	12	20288.6	1973.08	1074	0		chr2	208612643	208631142	8	16	16062.7	2058.94	1074	1		chr11	65043158	65047692	4	8	13730.3	622.518	1074	1		chr5	39092995	39102877	3	6	19935	1980.35	1074	1		chr7	24813535	24828283	5	10	15250.9	999.914	1074	1
chr3	156361825	156366312	2	4	19020.8	705.805	1075	0		chr14	91799190	91815575	7	14	15082.4	1087.96	1075	1		chr1	244087958	244090725	2	4	13888.1	782.508	1075	1		chr12	68653444	68671503	7	14	20368.7	2427.13	1075	1		chr11	8815168	8860909	13	26	17802.4	3563.22	1075	1
chr4	171593839	171621684	6	12	21212.3	2898.66	1076	0		chr10	32631146	32642166	3	10	14938.7	948.822	1076	1		chr11	29141131	29151747	2	4	15260.5	2158.23	1076	1		chr11	130764735	130780578	6	12	19233.4	1300.71	1076	1		chr19	57472406	57485105	6	12	14804.5	567.645	1076	1
chr2	110811152	110814789	3	6	18617.1	323.693	1077	0		chr7	157635436	157669541	7	14	15483.7	1493.8	1077	1		chr6	71937712	71961278	5	10	16274.7	3174.34	1077	1		chr17	80240153	80255634	5	10	20565	2747.88	1077	1		chr6	11412656	11435357	10	20	17146.1	2910.27	1077	1
chr4	148205055	148213031	3	6	19465.4	1174.07	1078	0		chr11	95870164	95894673	6	12	15337.7	1360.25	1078	1		chr17	63169285	63189657	7	14	14521.2	1421.97	1078	1		chr3	124532168	124564881	8	16	21204.6	3418.51	1078	1		chr8	26297948	26323484	11	22	17052.9	2829.39	1078	1
chr1	212375959	212428637	12	24	27935.1	9650.61	1079	0		chr9	116719878	116727972	5	10	14853.3	879.008	1079	1		chr6	36547486	36575932	5	12	15295.4	2207.41	1079	1		chr6	140064706	140087514	12	24	22176.2	4395.1	1079	1		chr1	16112063	16126057	5	10	16459.7	2244.64	1079	1
chr6	91621953	91626598	2	4	18936.7	656.803	1080	0		chr20	56157327	56173853	7	14	14835.4	864.31	1080	1		chr1	235242684	235267854	6	12	17923.6	4885.5	1080	0		chr19	52230450	52247078	5	10	19818.9	2058.55	1080	0		chr2	28689510	28693384	2	4	14382.6	176.267	1080	1
chr10	24884159	24907184	8	16	21309.6	3048.51	1081	0		chr1	249217448	249230554	6	12	17070.6	3099.57	1081	1		chr3	156320203	156348742	6	12	15525.2	2488.6	1081	0		chr16	27252138	27275895	8	16	21419.3	3665.71	1081	0		chr2	161433206	161447433	6	12	16016.8	1818.21	1081	1
chr4	141058663	141079655	4	12	20202.7	1943.86	1082	0		chr6	142644423	142652228	5	10	15222.1	1264.41	1082	1		chr15	99545426	99560345	5	10	13913.5	878.729	1082	0		chr8	118918507	118934447	9	18	22553.5	4805.91	1082	0		chr6	168489369	168507415	8	16	15488.9	1292.09	1082	1
chr15	27938231	27940391	2	4	18292.6	83.16	1083	0		chr2	117359747	117378325	14	28	16595.7	2651.08	1083	1		chr4	158916117	158941821	6	12	16077.9	3063.92	1083	0		chr1	199824468	199828424	3	6	18347.1	607.246	1083	0		chr9	98260039	98287810	9	32	18178.9	3982.36	1083	1
chr20	51912231	51926459	6	12	19260.4	1079.91	1084	0		chr11	12418268	12439780	9	18	16422.3	2480.33	1084	1		chr9	109708546	109753008	8	16	17304.6	4308.37	1084	0		chr8	55061587	55084767	5	10	20062.3	2338.86	1084	0		chr2	235863686	235904881	16	32	18616	4424.34	1084	1
chr3	56950052	56966362	9	18	19666.6	1502.15	1085	0		chr2	223154476	223159986	4	8	14324.3	386.802	1085	1		chr13	44260543	44273043	2	4	14541.2	1547.5	1085	0		chr8	17454632	17477591	8	16	20768.7	3046.66	1085	0		chr3	32885960	32917109	11	22	17686.4	3494.92	1085	1
chr8	102576503	102596081	4	8	24026.1	5879.27	1086	0		chr16	86532503	86553662	5	18	14701.3	774.419	1086	1		chr1	222988599	222999533	5	10	16114.5	3130.4	1086	0		chr3	139018673	139031562	6	12	19332.2	1616.28	1086	0		chr17	2858866	2879095	6	12	16195.3	2008.74	1086	1
chr12	10892332	10912623	5	10	20307.2	2163.02	1087	0		chr10	53509236	53522734	7	14	16023.5	2100.29	1087	1		chr7	135333053	135363943	7	18	16050.4	3067.38	1087	0		chr14	19631494	19652952	6	12	21642.5	3937.54	1087	0		chr4	39027484	39043606	3	8	17958.3	3782.22	1087	1
chr15	93346949	93375774	11	22	20854.9	2712.43	1088	0		chr4	79234995	79269233	15	30	17718.2	3814.11	1088	1		chr18	37176300	37205345	8	16	15568.1	2590.81	1088	0		chr5	73529814	73547432	4	8	19439.7	1760.04	1088	0		chr18	55827556	55858189	6	12	16869.6	2695.7	1088	1
chr3	111721128	111733597	5	10	19283.3	1154.63	1089	0		chr1	86547730	86565984	6	12	17007.3	3108.66	1089	1		chr13	30415810	30430121	3	8	14687.4	1713.03	1089	0		chr15	52303563	52314565	4	14	19254.6	1588.69	1089	0		chr3	106926723	106955102	9	18	18576.9	4410.1	1089	1
chr7	110305054	110318140	3	6	19405.2	1283.74	1090	0		chr12	34406687	34427426	6	12	15678.7	1793.92	1090	1		chr1	202772246	202790958	5	12	16960.6	3987.53	1090	0		chr18	57538002	57552810	5	10	19789.4	2151.6	1090	0		chr3	130353510	130356523	3	6	14326.2	172.946	1090	1
chr1	204331658	204335414	4	8	19070	979.189	1091	0		chr3	50514187	50518732	3	6	14189	305.424	1091	1		chr2	178029687	178037383	3	6	13885.9	931.216	1091	0		chr8	18918627	18953820	15	30	22009.7	4392.09	1091	0		chr8	142498074	142500889	3	6	14328.1	203.806	1091	1
chr6	107388271	107396755	3	6	18603.7	532.795	1092	0		chr1	172597359	172616210	8	16	16243.9	2362.03	1092	1		chr3	190304112	190315227	2	4	14262.8	1320.46	1092	0		chr11	59304997	59342298	13	26	22000.1	4382.87	1092	0		chr2	159946115	159963053	8	16	15691.4	1570.15	1092	1
chr3	8781098	8797294	6	12	19352.6	1285.96	1093	0		chr2	16051110	16060770	3	6	14579.8	703.248	1093	1		chr12	8179583	8191908	3	10	13860.7	945.327	1093	0		chr1	94502167	94547994	9	18	22693.5	5091.38	1093	0		chr6	148488140	148500540	7	14	15043.7	923.8	1093	1
chr1	59275441	59281797	4	8	18578.6	535.811	1094	0		chr3	8700777	8724599	11	22	15186.5	1322.12	1094	1		chr2	85641442	85664956	5	10	13873.3	961.723	1094	0		chr3	148642167	148661024	4	8	20361.8	2764.44	1094	0		chr14	94449151	94455651	5	10	14626.3	513.5	1094	1
chr3	42086453	42105028	8	16	19297.6	1263.1	1095	0		chr2	66945274	66962056	6	12	16046.9	2195.09	1095	1		chr6	3945568	3962977	6	12	14123.9	1216.89	1095	0		chr12	76372490	76377003	3	6	18176.1	592.106	1095	0		chr19	55644348	55663808	9	24	15272.2	1159.82	1095	1
chr1	22555139	22597918	19	38	20251.6	2228.79	1096	0		chr15	86254593	86273474	8	16	16224.4	2377.12	1096	1		chr12	66262526	66285781	5	10	15334.3	2430.15	1096	0		chr9	22030228	22055530	11	22	21453.6	3878.8	1096	0		chr20	48780492	48789233	4	8	18143.7	4061.94	1096	1
chr8	101508707	101527619	8	16	21992.8	4011.24	1097	0		chr7	27923129	27945383	9	18	15996.2	2160.86	1097	1		chrX	11444200	11464830	5	10	13739.6	847.893	1097	0		chr5	73922160	73947407	7	18	20503.1	2951.37	1097	0		chr1	101087458	101097234	11	22	16165.6	2091.09	1097	1
chr2	49080621	49091800	3	6	19169.7	1189.45	1098	0		chr8	140712436	140730261	4	14	14598.7	766.475	1098	1		chr2	191331564	191334334	2	4	13158.3	284.202	1098	0		chr8	8483073	8506698	9	18	21515.3	3966.64	1098	0		chr21	38280479	38289862	5	10	15634	1562.27	1098	1
chr2	16052884	16059470	2	4	18461.2	484.071	1099	0		chr17	48233051	48246246	4	12	14634.6	810.173	1099	1		chr12	45662350	45683814	4	8	15391.8	2522.02	1099	0		chr19	2045539	2062722	6	16	19877.3	2331.73	1099	0		chr5	149848976	149897574	23	52	19225.4	5165.97	1099	1
chr9	98519597	98539474	7	14	19169.4	1220.45	1100	0		chr3	159479943	159521750	12	24	17362.4	3549.41	1100	1		chr1	219965033	219972720	3	6	14874.3	2007.84	1100	0		chr5	83583646	83600442	8	16	19575.7	2045.75	1100	0		chr8	102081462	102111145	13	26	17284.4	3226.54	1100	1
chr17	48175536	48201281	8	16	18899.4	960.288	1101	0		chr14	49939468	49949125	2	4	14875.6	1072.89	1101	1		chr18	9094588	9117213	4	12	14866.9	2013.62	1101	0		chr11	85518309	85539802	5	14	20143.2	2626.44	1101	0		chr10	101722984	101765861	13	26	20113.6	6058.52	1101	1
chr1	68653793	68673200	8	16	20534.5	2606.36	1102	0		chr3	57004242	57018383	6	12	14935.7	1165.22	1102	1		chr3	194903112	194919271	7	14	14535	1698.31	1102	0		chr8	97346987	97350946	2	4	18594.2	1104.56	1102	0		chr20	49030070	49067827	12	24	28125.2	14094.7	1102	1
chr8	140702695	140718530	7	18	18724.9	812.336	1103	0		chr1	37360205	37368757	5	10	15191.8	1421.34	1103	1		chr18	29881946	29906922	6	12	15395.2	2567.53	1103	0		chr8	101912569	101921111	3	6	19109.3	1620.42	1103	0		chr11	1703386	1714825	3	10	14426.9	415.236	1103	1
chr2	67827128	67845294	6	12	20111.6	2212.62	1104	0		chr13	109504648	109509115	2	4	14148.3	386.396	1104	1		chr1	146975774	146987766	4	8	15835.4	3008.79	1104	0		chr11	11997244	12020399	10	20	19640.1	2162.68	1104	0		chr16	541518	555270	10	20	15136.8	1126.29	1104	1
chr1	237834433	237842825	5	10	21046.3	3162.94	1105	0		chr8	126217709	126243808	7	14	21993.6	8249.89	1105	1		chr18	42518682	42538834	6	12	14696.9	1876.15	1105	0		chr6	117762913	117771387	6	12	19286.8	1836.32	1105	0		chr14	64967980	64974044	2	8	15623.9	1620.91	1105	1
chr6	149354197	149359825	3	6	18406.4	544.228	1106	0		chr10	101097102	101108590	9	18	15159.6	1425.66	1106	1		chr12	102765849	102770563	2	4	13182.2	365.806	1106	0		chr5	35766294	35774563	4	8	19083.2	1671.99	1106	0		chr14	69544618	69573257	6	12	19148	5149.29	1106	1
chr9	132220246	132259250	15	30	19548.8	1712.28	1107	0		chr2	154446030	154450384	2	4	14537.6	819.423	1107	1		chr17	39934110	39950938	5	12	13862.9	1046.7	1107	0		chr7	79901672	79917719	6	12	20329.9	2918.95	1107	0		chr2	242503416	242517416	8	16	15038.8	1061.2	1107	1
chr1	176867584	176890323	7	14	20212.7	2396.69	1108	0		chr19	38431376	38447722	8	16	14938.6	1245.57	1108	1		chr3	138388592	138393002	2	4	13320.8	505.827	1108	0		chr5	126686955	126707572	5	10	20598.4	3203.88	1108	0		chr15	29963613	29970611	3	6	14735	763.482	1108	1
chr19	38537607	38561669	8	16	18874.2	1077.98	1109	0		chr7	20585848	20591341	3	6	14074.2	382.313	1109	1		chr2	128472388	128479522	3	6	13317	506.514	1109	0		chr16	3989132	4031069	11	22	22260.2	4894.05	1109	0		chr3	29725520	29736768	4	8	16437.8	2467.81	1109	1
chr15	59507443	59515383	3	6	18447	662.196	1110	0		chr8	131490826	131514180	9	18	15446.3	1756.22	1110	1		chr1	206669662	206677291	5	10	14502	1703.56	1110	0		chr2	28492478	28519720	15	30	21276	3917.4	1110	0		chr21	43255761	43285675	10	20	16042.9	2076.03	1110	1
chr4	128582126	128590492	5	10	18957.4	1177.93	1111	0		chr8	81747675	81756784	9	18	15316.8	1633.24	1111	1		chr10	14588193	14630569	9	18	15933.4	3152.77	1111	0		chr6	138043790	138059110	9	18	19361.4	2031.43	1111	0		chr17	585485	604114	8	16	17000.8	3051.43	1111	1
chr6	69863	90397	8	16	19343	1581.12	1112	0		chr1	24477562	24480989	3	6	14058.2	376.97	1112	1		chr2	173914493	173918929	3	6	13334.2	554.056	1112	0		chr9	4126386	4144858	9	18	19737.3	2438.3	1112	0		chr18	77402065	77411056	8	16	14586.1	643.756	1112	1
chr11	73777611	73782068	3	6	18241.6	509.435	1113	0		chr1	16467428	16493919	7	16	14718.4	1062.29	1113	1		chr9	115093094	115104419	5	14	13799.5	1024.91	1113	0		chr2	38396762	38402246	2	4	18255.1	958.603	1113	0		chr12	113619143	113655622	9	24	18228.6	4297.23	1113	1
chr19	1826008	1855228	9	22	18724.2	993.48	1114	0		chr9	138623619	138626122	3	6	13682.6	64.8277	1114	1		chr1	147058753	147084689	7	14	19415.7	6644.8	1114	0		chr4	177760726	177766094	3	6	18231.9	951.21	1114	0		chr20	31849929	31865570	5	10	16623.3	2693.38	1114	1
chr5	5334400	5340889	4	8	18918	1188.14	1115	0		chr11	95047564	95072605	9	18	14709.1	1091.79	1115	1		chr3	172313895	172325471	2	4	14001.2	1243.26	1115	0		chr19	45931949	45959405	9	18	20020.9	2762.07	1115	0		chr15	40614212	40636163	7	20	16990.1	3062.16	1115	1
chr5	125338507	125361082	6	12	20450.7	2754.15	1116	0		chr12	68669840	68690798	7	14	15731.1	2123.05	1116	1		chr5	40548534	40552127	2	4	13466.9	711.773	1116	0		chrX	119868432	119875248	3	6	18262.8	1010.13	1116	0		chr11	63790762	63808434	11	22	14662.5	738.69	1116	1
chr19	56502650	56506875	4	8	18031.5	381.095	1117	0		chr14	77498244	77509142	6	12	14340.7	750.872	1117	1		chr12	14526375	14556820	5	10	16747.8	3994.38	1117	0		chr1	94788214	94791014	2	4	17820.9	576.52	1117	0		chr11	61529069	61549747	15	30	14902.6	988.408	1117	1
chr20	55354218	55366490	6	12	18578.6	928.99	1118	0		chr1	223173626	223198850	8	16	18635.5	5054.89	1118	1		chr3	194823220	194840150	5	10	13662.5	926.071	1118	0		chr4	151150591	151158071	3	6	18436.7	1211.01	1118	0		chr8	131489232	131555671	17	34	28402.7	14490.3	1118	1
chr4	79235673	79267581	7	14	20807.2	3216.33	1119	0		chr10	112533964	112545863	6	12	14627.4	1050.68	1119	1		chr7	93925522	93933520	4	8	13712.6	986.153	1119	0		chr14	35015796	35025704	3	6	18669.6	1446.57	1119	0		chr9	131987943	132009321	10	20	15638	1735.89	1119	1
chr4	112735316	112745853	4	8	19023.5	1436.19	1120	0		chrX	18871953	18876366	4	8	13740.3	165.046	1120	1		chr14	95715308	95732421	4	8	13621.9	900.144	1120	0		chr3	12222141	12239801	6	12	21017.2	3800.43	1120	0		chr7	80485984	80488306	2	4	14473.7	579.571	1120	1
chr16	5238127	5240468	2	4	17860.2	290.518	1121	0		chr19	46636243	46648363	4	8	14969.4	1396.22	1121	1		chr12	102957274	102967463	4	8	13916.1	1195.17	1121	0		chr1	212838908	212845376	4	8	18201.6	993.485	1121	0		chr6	138103592	138153764	16	32	21448.5	7580.99	1121	1
chr3	99629284	99650370	3	6	19709.1	2150.77	1122	0		chr1	233840103	233841288	2	4	14047.7	484.665	1122	1		chr11	9379591	9386375	3	6	13289.9	582.067	1122	0		chr2	138761600	138793702	11	22	21373.5	4166.84	1122	0		chr7	108440470	108444950	3	6	13944.4	78.848	1122	1
chr4	1147393	1150590	4	8	17777.9	241.693	1123	0		chr8	5471933	5488540	5	10	15170.5	1620.84	1123	1		chr2	232087533	232093631	3	6	13267.4	561.016	1123	0		chr2	47025095	47041160	7	14	19371.2	2171.99	1123	0		chr3	52079626	52105647	10	36	16466.1	2622.92	1123	1
chr12	7307785	7313461	5	10	17770.4	241.23	1124	0		chr16	65707957	65802905	16	32	19530.8	5981.72	1124	1		chr7	100760659	100781482	6	16	13936.8	1238.97	1124	0		chr10	108184411	108211945	7	14	20190.7	3017.73	1124	0		chr8	103543145	103557844	8	16	16180.7	2344.49	1124	1
chr8	43127414	43130652	3	6	17811.9	290.449	1125	0		chr16	79184622	79209450	8	16	15763.3	2217.14	1125	1		chr14	77498443	77507185	5	10	13351.7	658.273	1125	0		chr2	192436655	192459320	5	10	20180.9	3021.24	1125	0		chr9	4126911	4147830	12	24	16461.2	2635.79	1125	1
chr5	110460543	110489135	13	26	23002.3	5495.38	1126	0		chr3	150167191	150188606	7	14	16352.5	2807.51	1126	1		chr20	30147826	30161418	10	20	13479.2	793.773	1126	0		chr19	45129227	45152281	11	24	19909.4	2754.95	1126	0		chr2	113357655	113398825	13	26	16995	3203.03	1126	1
chr19	48186030	48207111	8	16	18656.7	1170	1127	0		chr6	16741899	16766664	8	24	16976.4	3452.24	1127	1		chr1	91481037	91502492	4	12	14806.1	2139.06	1127	0		chr9	127995847	128007038	2	12	19338	2199.03	1127	0		chr2	8643308	8658548	6	12	14340.8	553.212	1127	1
chrX	53328243	53345750	5	10	17893.9	423.669	1128	0		chr13	33834198	33846445	3	6	14994	1478.21	1128	1		chr3	12222251	12235476	3	6	13594	935.008	1128	0		chr2	109935190	109955982	12	24	19496.7	2359.89	1128	0		chr6	144573877	144587771	5	10	16306	2528.71	1128	1
chrX	39283831	39291576	4	8	17733	274.173	1129	0		chr1	218765846	218789142	5	10	18594.9	5083.19	1129	1		chr6	165984661	165994015	5	10	13564.2	906.403	1129	0		chr10	90284390	90298420	7	14	19327.7	2211.13	1129	0		chr7	5459411	5468911	5	14	14805.8	1037.4	1129	1
chr5	87430795	87438333	5	10	18603.8	1150.3	1130	0		chr5	5057326	5095976	12	24	19966.6	6458.41	1130	1		chr7	46178659	46213677	13	26	15940.2	3284.69	1130	0		chr14	59197902	59216416	7	14	20448.7	3334.37	1130	0		chr12	7305673	7313235	2	4	14048.7	310.798	1130	1
chr18	21999290	22001372	2	4	17676.6	251.089	1131	0		chr1	65879877	65891987	6	16	14679.7	1177.09	1131	1		chr1	168254815	168257302	2	4	13159.7	508.84	1131	0		chr7	116066266	116083643	5	10	20576.1	3497.99	1131	0		chr9	98513279	98529483	6	12	15196.1	1476.18	1131	1
chr12	15082525	15105590	8	16	19619.1	2216.55	1132	0		chr19	39888780	39900649	3	10	14041	542.413	1132	1		chr4	169509345	169540218	8	16	16291.7	3643.01	1132	0		chr8	32163223	32201455	16	32	21757.8	4687.24	1132	0		chr7	38374358	38402282	10	20	15846.9	2130.6	1132	1
chr13	33834883	33845507	5	10	18336	939.162	1133	0		chr15	41855563	41871791	5	10	14515.9	1019.12	1133	1		chr11	28580943	28588021	3	6	14175.8	1537.34	1133	0		chrX	119683579	119691285	6	12	18220.8	1153.59	1133	0		chr12	50634606	50665697	7	14	19024.6	5316.56	1133	1
chr16	56797139	56820312	10	20	18610.2	1218.9	1134	0		chr16	56796879	56820315	9	18	14638.1	1148.36	1134	1		chr2	224615685	224630437	5	10	14520.4	1897.11	1134	0		chr10	63990951	64005073	6	12	20808.8	3755.04	1134	0		chr5	72590622	72618176	9	18	15275.9	1576.09	1134	1
chr5	73311393	73315203	2	4	18017.5	672.084	1135	0		chr16	29951910	29956063	3	6	13792.1	315.213	1135	1		chr1	173475041	173488304	4	8	14455.3	1838.25	1135	0		chr13	109798367	109808492	4	8	17692.4	643.95	1135	0		chr5	173054933	173072681	8	16	14942	1249.46	1135	1
chr9	111847253	111884741	7	18	21023.3	3692.57	1136	0		chr13	76362215	76374286	4	8	15236	1780.47	1136	1		chr6	7503719	7506214	2	4	12910.6	305.887	1136	0		chr2	238368217	238383793	5	10	18688.1	1649.5	1136	0		chr3	81772838	81798881	8	16	17448.8	3763.21	1136	1
chr7	120660728	120679535	6	12	19747.3	2469.36	1137	0		chr14	34173532	34179609	6	12	14335.6	886.634	1137	1		chr4	119989610	120034780	9	18	17074.3	4485.38	1137	0		chr3	150934358	150945908	5	10	18331	1308.62	1137	0		chr8	121663791	121669060	3	6	15263.2	1578.59	1137	1
chr1	30103256	30106395	2	4	17576.2	305.425	1138	0		chr3	87270583	87281850	5	12	14862.3	1429.78	1138	1		chr6	45523754	45558523	4	8	15684.3	3104.87	1138	0		chr1	201446297	201473140	8	18	20491.9	3478.85	1138	0		chr4	3340780	3367331	10	20	14719.9	1035.49	1138	1
chr8	145285218	145289159	3	6	17815.7	551.74	1139	0		chr5	96524846	96529272	3	6	14453.5	1025.5	1139	1		chr8	2075247	2084998	6	12	13125.8	550.932	1139	0		chr4	31082593	31091321	4	8	18413.5	1403.46	1139	0		chr12	122379937	122404396	8	16	16174.7	2492.37	1139	1
chr9	7973636	7995184	4	8	19576.4	2320.72	1140	0		chr11	25331813	25338274	4	8	15090.3	1666.94	1140	1		chr10	115666871	115687726	6	12	15405.6	2832.11	1140	0		chr1	144887110	144895778	5	10	19226.5	2222.48	1140	0		chr12	107289744	107292612	3	6	13866.2	186.42	1140	1
chrX	15761245	15769964	4	8	17659.5	426.359	1141	0		chr7	153016375	153020613	4	8	14011.3	588.658	1141	1		chr8	119086781	119102403	5	10	17265.4	4692.85	1141	0		chr6	1477505	1486367	4	8	18306.2	1335.5	1141	0		chr14	23038955	23048539	3	6	15223.2	1546.86	1141	1
chr3	184189155	184209168	8	16	19090.4	1875.22	1142	0		chr4	71566830	71584614	7	20	15345.8	1933.12	1142	1		chr6	168433048	168437335	3	6	12947.2	384.115	1142	0		chr12	76209078	76225945	10	20	19454.4	2484.51	1142	0		chr12	76390938	76420799	14	28	18056.9	4389.57	1142	1
chr4	112659630	112674545	7	14	19705.7	2522.13	1143	0		chr2	66909356	66932028	11	22	16614	3212.62	1143	1		chr5	52655822	52665947	3	6	14499	1956.15	1143	0		chr3	171918197	171939826	10	20	19907.3	2978.31	1143	0		chr2	38374414	38404575	13	26	17475.3	3812.35	1143	1
chr19	47926471	47953556	10	20	18631.8	1459.88	1144	0		chr13	50114630	50119388	2	4	14095.1	695.144	1144	1		chr4	88777837	88786980	2	4	13522.5	983.787	1144	0		chr12	65950875	65959233	3	6	18394.3	1488.56	1144	0		chr16	12552350	12555127	3	6	13875.6	213.274	1144	1
chr5	165757222	165770879	6	12	19128	1969.34	1145	0		chr14	69010472	69015583	5	10	13814.5	416.035	1145	1		chr16	14051614	14055411	2	4	12918.5	381.599	1145	0		chr20	49134763	49158030	8	16	25223.8	8327.26	1145	0		chr12	53857681	53890002	18	36	17385.5	3726.61	1145	1
chr9	136352803	136360351	5	10	17457	306.449	1146	0		chr1	151463919	151477193	5	10	15871.7	2483.57	1146	1		chr11	27776412	27791915	5	10	15227	2700.62	1146	0		chr9	67292772	67302870	4	8	18489.4	1599.52	1146	0		chr7	48113553	48139374	7	18	18898.4	5254.57	1146	1
chr11	27773791	27776317	2	4	17790.6	649.687	1147	0		chr3	112108437	112124647	5	10	15260.1	1877.12	1147	1		chr2	33634938	33651561	4	8	14352.3	1828.53	1147	0		chr7	23927786	23959312	8	16	18953.4	2077.56	1147	0		chr21	37365859	37420877	16	32	18288	4660.02	1147	1
chr1	246769511	246781244	3	6	19520.2	2391.19	1148	0		chr7	130626422	130629206	2	4	14019.1	640.32	1148	1		chr3	150934341	150945934	5	10	13816.5	1313.49	1148	0		chr18	46520283	46526671	3	6	17850.6	986.946	1148	0		chr11	57143213	57154160	3	6	14204.8	586.759	1148	1
chr14	63766797	63780780	4	8	18222.6	1099.06	1149	0		chr12	15082493	15105692	8	16	15972.5	2595.97	1149	1		chr8	49827586	49837919	2	8	14032.2	1531.35	1149	0		chr15	39553466	39579487	11	22	21056.2	4194.59	1149	0		chr7	43687455	43699628	5	10	16131.7	2517.38	1149	1
chr5	90561992	90577328	5	10	19130.1	2024.35	1150	0		chr21	10428854	10440704	4	8	17367.4	4001.74	1150	1		chr18	700213	703417	2	4	12880.4	384.48	1150	0		chr7	130830251	130858794	8	16	21963.8	5117.76	1150	0		chr16	65800852	65817294	7	14	16009.6	2402.18	1150	1
chr7	131630112	131635640	3	6	17502.8	416.258	1151	0		chr11	23989964	23999012	4	8	14600.8	1251.34	1151	1		chr1	32397248	32422103	6	20	14341.3	1849.21	1151	0		chr9	107626615	107635996	5	10	18441.2	1610.72	1151	0		chr1	27019242	27032827	5	16	15842.8	2236.09	1151	1
chr7	46158361	46213740	11	22	21946.7	4873.35	1152	0		chr20	30780668	30792594	2	4	14069.1	721.523	1152	1		chr6	64957867	64972855	4	8	14361.5	1872	1152	0		chr6	25193306	25203258	2	4	18307.7	1481.85	1152	0		chr7	127821748	127839802	7	14	15039	1453.35	1152	1
chr2	19281013	19289715	3	6	18088.8	1043.37	1153	0		chr11	10921697	10955634	9	18	16347.5	3006.82	1153	1		chr8	71084880	71102503	6	12	16274.8	3790.71	1153	0		chr8	122812225	122835311	5	10	20980.6	4167.02	1153	0		chr8	143579209	143594644	10	20	14893.2	1310.43	1153	1
chr14	58995234	59006887	5	10	18359.3	1316.79	1154	0		chr9	2807367	2818060	6	12	14442	1102.45	1154	1		chr10	69362542	69372870	5	10	13422.3	956.373	1154	0		chr5	39440844	39461377	7	14	20793.8	3987.51	1154	0		chr14	99974926	100016085	18	36	17402	3827.79	1154	1
chr20	50338595	50377470	11	22	19713.5	2682.38	1155	0		chr4	78842604	78881291	12	24	18662.6	5334.94	1155	1		chr3	124545504	124554313	4	8	13432.8	983.084	1155	0		chr3	30652506	30673176	7	14	20508.8	3722.67	1155	0		chr20	60103113	60125880	7	14	16934.1	3364.96	1155	1
chr16	70461943	70465283	2	4	17311.2	284.568	1156	0		chr9	94260703	94278012	4	8	15195.6	1878.03	1156	1		chr11	62310627	62328512	6	20	13680.2	1230.49	1156	0		chr3	45676994	45689095	8	16	18945.3	2160.03	1156	0		chr6	40916422	40930507	7	14	15375.2	1807.11	1156	1
chr7	132245831	132255193	2	4	17536.9	548.613	1157	0		chr6	91621923	91627390	3	6	13985.1	668.614	1157	1		chr12	27332622	27360870	7	14	15109.9	2675.09	1157	0		chr1	172312827	172329991	6	12	19553.2	2768.55	1157	0		chr9	132937999	132959492	12	24	15672.7	2108.46	1157	1
chr5	53218818	53255419	11	24	22970.8	5987.92	1158	0		chr13	107330735	107335292	3	6	13999.6	693.575	1158	1		chr5	73811787	73813988	2	4	12880.5	450.545	1158	0		chr2	175642970	175652962	4	8	18016.6	1237.01	1158	0		chr9	135060746	135064600	3	6	13780	225.074	1158	1
chr17	42162088	42173672	4	8	17381.8	419.341	1159	0		chr2	59408544	59441450	10	20	17015.7	3711.8	1159	1		chr7	74540886	74573208	7	14	14599.8	2172.04	1159	0		chr8	124529158	124576750	17	38	27317.8	10541.6	1159	0		chr7	47267429	47297447	17	34	17956.8	4403.64	1159	1
chr6	161839396	161868085	10	20	19264.7	2346.76	1160	0		chr3	137723941	137736409	4	12	14608.8	1322.85	1160	1		chr13	100150509	100169897	4	10	14405.3	1977.58	1160	0		chr2	47411462	47453073	12	24	22278.5	5546.75	1160	0		chr10	121006539	121030865	10	20	16055.2	2508.01	1160	1
chr4	90981342	90987403	5	10	17998.7	1090.98	1161	0		chr9	109645879	109664401	10	20	15595.5	2311.55	1161	1		chr17	55938860	55957728	5	10	13275.5	854.72	1161	0		chr6	83107518	83119303	2	4	17934.4	1203.25	1161	0		chr15	45923385	45941129	10	26	15176.4	1666.16	1161	1
chr4	169596567	169620714	7	14	19600.1	2721.37	1162	0		chr2	74616381	74633605	4	10	15083.1	1806.8	1162	1		chr16	89495978	89545541	13	26	15478.5	3062.99	1162	0		chr4	177346082	177366336	6	12	19237.2	2515.55	1162	0		chr6	26296101	26352298	18	36	20635.5	7125.78	1162	1
chr7	154391054	154408069	5	10	18551.5	1684.48	1163	0		chr3	3303151	3319498	5	10	14949.3	1683.74	1163	1		chr13	33823150	33854680	8	16	15695.6	3282.27	1163	0		chr2	159921711	159965797	12	24	21791.7	5074.3	1163	0		chr11	118784852	118800479	14	28	15381.7	1872.11	1163	1
chr2	204625705	204630810	3	6	17342.7	476.807	1164	0		chr2	136884704	136900156	6	12	14303.9	1038.37	1164	1		chr10	33227453	33250976	3	10	14650.1	2248.8	1164	0		chr2	201457622	201474219	5	10	18457.5	1742.68	1164	0		chr5	167372356	167380407	4	8	14700.3	1201.21	1164	1
chr17	38267405	38292653	6	14	19395.5	2537.42	1165	0		chr3	56947678	56966559	9	18	14984	1729.5	1165	1		chr12	71209597	71243155	9	18	16500.5	4104.14	1165	0		chr4	15895417	15923351	8	16	19961.6	3251.52	1165	0		chr1	33896192	33924023	13	26	17233	3734.92	1165	1
chr18	77595939	77616676	5	10	18229.9	1385.23	1166	0		chr6	36390926	36414139	7	18	15515.6	2267.91	1166	1		chr4	148464204	148472305	4	8	13540	1151.96	1166	0		chr2	151424202	151427923	3	6	17508	805.224	1166	0		chr6	158174724	158201191	12	24	17534.4	4041.51	1166	1
chr19	8417126	8423579	2	4	17339.9	499.462	1167	0		chr17	44122630	44158592	10	20	15140	1895.2	1167	1		chr6	36319058	36333068	6	12	13634.5	1253.89	1167	0		chr3	10841473	10848754	5	10	18233.8	1538.48	1167	0		chr2	102310859	102326299	5	16	15680.9	2192.48	1167	1
chr4	95956123	95987319	10	20	21285	4445.43	1168	0		chr11	76223638	76262903	11	22	17791	4554.74	1168	1		chr9	33142891	33172110	8	20	14402	2027.8	1168	0		chr6	3786449	3808893	5	10	18828.3	2136.67	1168	0		chr22	27283891	27299838	9	18	15897.6	2415.97	1168	1
chr5	149514057	149521913	6	12	17269.1	437.579	1169	0		chr12	57823250	57833252	4	8	14062.8	845.169	1169	1		chr14	35825771	35870789	9	18	15049.5	2692.08	1169	0		chr1	183237039	183248791	6	12	17857.2	1175.2	1169	0		chr14	69125580	69162597	20	40	19815.2	6333.61	1169	1
chr18	3563096	3568092	2	4	17547	767.386	1170	0		chr11	57544386	57568569	8	16	15196.6	1990.26	1170	1		chr2	227514736	227526450	3	6	14022.8	1670.42	1170	0		chr4	95329389	95341558	4	8	18961.7	2306.03	1170	0		chr6	33789147	33828295	12	24	16395.2	2920.44	1170	1
chr4	28464527	28490545	7	14	20135.3	3369.33	1171	0		chr16	70779707	70783906	3	6	13515.3	314.085	1171	1		chr10	119119399	119126654	5	10	13443.5	1103.49	1171	0		chr5	35918989	35925365	5	10	18225.2	1582.52	1171	0		chr6	36387060	36413398	8	20	17541.1	4071.85	1171	1
chr1	214612781	214628363	5	10	20968.7	4207.14	1172	0		chr7	111689310	111707821	4	8	15234.6	2038.06	1172	1		chr1	150500844	150510878	2	4	13679.4	1347.57	1172	0		chr13	34208074	34227753	7	14	19110.3	2469.71	1172	0		chr9	81472905	81486316	8	16	15945.7	2482.38	1172	1
chr16	26875829	26879327	3	6	16968.8	214.777	1173	0		chr13	20756293	20773010	5	14	15021.9	1832.18	1173	1		chr18	77544458	77558531	7	14	13151.2	824.678	1173	0		chr6	113425110	113442283	4	8	20338	3709.37	1173	0		chr12	92986034	93018530	14	28	18405.7	4942.64	1173	1
chr13	84623577	84627518	3	6	17227.7	478.832	1174	0		chr16	5468872	5479098	7	14	13816.3	631.967	1174	1		chr3	177307556	177337313	10	20	15646.2	3329.81	1174	0		chr10	75716206	75729752	6	12	18628.5	2010.23	1174	0		chr7	65564837	65576388	3	6	14694	1259.06	1174	1
chr1	231963515	231974421	5	10	18927.4	2242.27	1175	0		chr11	96036750	96042596	3	6	13760.3	579.923	1175	1		chr7	101764770	101779432	8	16	13651.8	1341.57	1175	0		chr2	204646783	204676857	9	18	20038.3	3422.42	1175	0		chr17	17338456	17350000	5	10	16117.7	2682.83	1175	1
chr1	218538046	218575876	6	12	24090.1	7422.25	1176	0		chr20	41210805	41222627	4	8	14253.8	1081.71	1176	1		chr6	7342455	7347455	3	6	12996	686.5	1176	0		chr15	73921592	73947701	9	26	20083	3472.5	1176	0		chr18	29192229	29210473	9	18	15166.2	1747.78	1176	1
chr2	59408512	59436047	9	18	19354.4	2687.42	1177	0		chr5	60704318	60720019	4	8	15564.4	2397.54	1177	1		chr11	23995295	24010683	6	12	14029.2	1731.15	1177	0		chr3	30384291	30398557	5	10	18802.6	2192.68	1177	0		chr20	48187883	48207635	6	12	17618.8	4201.25	1177	1
chr16	20946520	20963967	4	8	17797.7	1132.31	1178	0		chr1	154435659	154452128	8	16	15018.1	1867.58	1178	1		chr7	3951934	3961864	3	6	13299.2	1020.8	1178	0		chr1	219038758	219051724	3	6	18567.3	1959.16	1178	0		chrX	102758258	102768504	5	10	14004.2	587.096	1178	1
chr21	47618428	47624660	5	10	17245.2	597.026	1179	0		chr7	84154732	84178151	7	14	16744.6	3611.21	1179	1		chr6	100745059	100760190	5	10	14037	1764.27	1179	0		chr14	52064593	52084252	10	20	20394.2	3786.32	1179	0		chr1	23491640	23523840	7	22	17755.1	4353.44	1179	1
chr2	43684918	43705980	12	24	19002.1	2373.69	1180	0		chr8	77764852	77779027	4	8	16263	3132.68	1180	1		chr1	120753514	120759549	2	4	14179.2	1907.66	1180	0		chr12	66335706	66347916	5	10	18593.4	1991.45	1180	0		chr19	41660686	41685604	12	24	14901	1505.05	1180	1
chr7	27923196	27945395	6	12	18858.1	2237.66	1181	0		chr12	20879468	20899636	5	10	16059.8	2938.48	1181	1		chr1	183832588	183851236	5	10	15386.5	3125.4	1181	0		chr5	142873751	142888662	4	8	18585.1	2008.51	1181	0		chr19	23732797	23737998	5	10	14098.9	704.215	1181	1
chr6	127792760	127805796	6	12	18228.2	1608.64	1182	0		chr1	163124531	163143279	6	12	16252.6	3140.29	1182	1		chr2	20779485	20795555	5	10	13134	877.422	1182	0		chr3	161118974	161133738	7	14	18582	2019.72	1182	0		chr19	47625959	47656907	11	26	16699.5	3308.34	1182	1
chr2	170111918	170115094	2	4	17412.7	796.541	1183	0		chr14	81930049	81959688	10	20	16639.3	3530	1183	1		chr11	94455092	94474598	7	14	13086.6	834.857	1183	0		chr15	58732808	58766469	10	20	20280.8	3719.54	1183	0		chr6	154702171	154733195	13	26	18707.5	5317.51	1183	1
chr8	2836840	2840222	2	4	16886.7	285.103	1184	0		chr2	183692570	183719824	8	16	16344.2	3243.23	1184	1		chr2	192476927	192502864	8	16	15079.8	2845.29	1184	0		chr20	61554615	61560968	2	6	19498	2957.32	1184	0		chr6	140688040	140698105	5	10	14667.7	1278.26	1184	1
chr8	104343703	104357419	5	10	20107.7	3523.64	1185	0		chr10	51354070	51362374	3	6	13763.9	665.15	1185	1		chr12	109117393	109128074	2	10	12948.6	730.58	1185	0		chr18	3601687	3603838	2	4	17044.5	505.055	1185	0		chr9	98325843	98343970	6	12	14704.6	1316.02	1185	1
chr1	203517897	203522589	6	12	17728.7	1198.81	1186	0		chr8	141756881	141766224	7	14	14222.8	1131.44	1186	1		chr11	5614453	5627672	5	16	13327.4	1119.65	1186	0		chr5	142913831	142936446	6	12	19887.6	3349.28	1186	0		chr10	126066463	126083151	5	10	14570.3	1189.85	1186	1
chr20	24411388	24417249	3	6	17154.6	627.127	1187	0		chr9	6227161	6238981	4	8	14364.8	1293.11	1187	1		chr17	42163996	42188336	5	10	13090.1	888.41	1187	0		chr20	45901557	45907706	3	6	19250.1	2713.55	1187	0		chr3	5145424	5178758	10	26	18350.4	4976.77	1187	1
chr14	56119897	56137141	5	10	18763.2	2246.89	1188	0		chr7	97234617	97243126	7	14	14138.6	1068.73	1188	1		chr5	125468791	125483393	5	10	14301.2	2115.83	1188	0		chr15	71730248	71741381	5	10	18171.3	1649.91	1188	0		chr9	117991697	117996797	6	12	14169.3	819.06	1188	1
chr7	92426980	92458082	4	8	20975.2	4472.47	1189	0		chr12	2348541	2356510	3	6	13723.4	659.833	1189	1		chr14	35625665	35629722	2	4	12872	692.53	1189	0		chr4	66364276	66379372	7	14	19123.6	2604.06	1189	0		chr15	29348448	29362996	5	10	14011.2	661.934	1189	1
chr6	142680595	142698243	8	16	18606.3	2133.64	1190	0		chr6	74290075	74295212	4	8	13594.6	531.679	1190	1		chr21	47026956	47038141	8	16	12939.9	778.476	1190	0		chr7	105469449	105490380	6	12	19746.3	3240.12	1190	0		chr9	97916985	97920706	3	6	13876.4	563.359	1190	1
chr12	95153101	95190187	11	22	19540.6	3089.26	1191	0		chr3	99615415	99650371	5	10	17184.4	4128.3	1191	1		chr8	103918972	103937564	5	10	16212.2	4051.2	1191	0		chr7	41606813	41620228	6	12	18950	2444.21	1191	0		chr22	40895007	40905253	3	6	14829	1517.43	1191	1
chr1	38940901	38953417	4	8	17343.4	901.152	1192	0		chr12	6514991	6540208	9	18	15034.4	1979.53	1192	1		chr13	106802458	106808610	3	6	12663.3	520.459	1192	0		chr3	177158944	177196703	9	18	20405	3908.06	1192	0		chr15	66878752	66885442	5	10	13603.4	293.691	1192	1
chr22	36543655	36554429	6	12	17432.3	1008.45	1193	0		chr5	39699590	39716637	5	10	16762.3	3707.72	1193	1		chr20	50044846	50073514	6	12	13628.8	1487.87	1193	0		chr10	4800277	4823483	10	20	18518.4	2044.45	1193	0		chr6	109538745	109545083	7	14	13950.6	642.039	1193	1
chr14	76505865	76517187	7	14	17679.3	1260.14	1194	0		chr5	121549752	121555242	5	10	14814.8	1760.64	1194	1		chr1	59039302	59059126	5	12	13589.4	1468.96	1194	0		chr10	17248754	17263107	7	14	17928.3	1489.84	1194	0		chr9	107723462	107753813	6	12	17245.4	3942.59	1194	1
chr4	3563094	3591213	13	26	19539.9	3121.21	1195	0		chr9	109677623	109683557	4	8	13896.8	897.221	1195	1		chr1	238036670	238047712	8	16	15362.7	3246.35	1195	0		chr12	90337787	90342273	2	4	17441.6	1036.27	1195	0		chr7	81234158	81257598	7	14	19490.4	6206.91	1195	1
chr1	206483508	206525262	16	32	26538.8	10133.7	1196	0		chr15	43578344	43591794	5	10	14347.1	1350.38	1196	1		chr20	45746753	45786320	11	22	14722.9	2623.29	1196	0		chr12	95594709	95600045	3	6	17617.3	1228.35	1196	0		chr7	70301606	70321389	5	10	14512.8	1248.31	1196	1
chrX	47138511	47145317	4	8	16667.2	270.879	1197	0		chr10	127819952	127829355	4	8	14110.1	1119.9	1197	1		chr3	159337490	159356047	8	16	14288.9	2195.29	1197	0		chr12	92946184	92968304	7	14	19412.5	3037.08	1197	0		chr4	170177109	170187560	5	10	14407.7	1146.47	1197	1
chr3	178059937	178077870	6	12	18720.3	2329.5	1198	0		chr4	110552811	110566458	6	12	14214.7	1229.59	1198	1		chr1	240630155	240637292	2	4	14027.8	1936.98	1198	0		chr3	187980523	187988062	3	6	17504.1	1145.17	1198	0		chr17	30558148	30573931	8	16	13879.6	636.055	1198	1
chr2	123116543	123118080	2	4	16526.7	146.169	1199	0		chr3	111721125	111731585	9	18	14049.9	1067.97	1199	1		chr8	105988090	106003752	5	10	16435.7	4347.77	1199	0		chr7	151424444	151454302	9	18	21043.9	4699.65	1199	0		chr10	112152479	112174956	15	30	16554.3	3313.11	1199	1
chr13	76294177	76314718	7	14	18797.1	2425.89	1200	0		chr19	6056879	6075555	5	10	13979	1014.11	1200	1		chr2	33436173	33445557	3	6	13407.9	1340.04	1200	0		chr8	24010734	24015289	4	8	16930.5	607.637	1200	0		chr3	151528311	151535665	3	12	13813	578.76	1200	1
chr2	136883539	136900207	6	12	17933.1	1571.79	1201	0		chr11	114780190	114794435	8	16	13524.2	586.894	1201	1		chr4	141155393	141181802	8	20	14548.7	2516.78	1201	0		chr2	178107120	178117880	5	10	18038.1	1740.97	1201	0		chr17	64964329	64976713	11	22	14090.5	860.688	1201	1
chr1	232946955	232958645	5	10	19786.5	3436.86	1202	0		chr9	94370348	94387824	4	8	15118.5	2182.75	1202	1		chr3	177061892	177086032	9	18	14370.5	2339.17	1202	0		chr11	95823686	95856357	11	22	19151.7	2855.45	1202	0		chr11	28778397	28799585	5	10	16136.8	2906.99	1202	1
chr2	66801318	66814236	4	8	17808.8	1492.03	1203	0		chr8	135693798	135732949	13	30	15957.9	3026.37	1203	1		chr12	131652275	131657172	3	6	12648.5	633.672	1203	0		chr10	70805084	70823353	9	18	19063.7	2773.23	1203	0		chr20	36711354	36723158	5	10	18199.4	4974.21	1203	1
chr16	5664239	5669593	4	8	16950.2	646.763	1204	0		chr12	79937904	79954283	6	12	14926.2	2004.79	1204	1		chr6	42158453	42178908	8	20	13573.9	1568.9	1204	0		chr2	20638733	20656573	5	12	18926.5	2638.54	1204	0		chr5	31909728	31922658	4	8	16121.1	2897.61	1204	1
chr11	56899074	56904967	6	12	16973	671.802	1205	0		chr4	123697828	123704919	4	8	13890.6	971.467	1205	1		chr5	44876079	44886415	3	6	13862.6	1872.88	1205	0		chr6	119026822	119034599	4	10	18175.6	1889.81	1205	0		chr15	86151139	86162896	3	6	14770.3	1551.92	1205	1
chr1	234645665	234680605	8	16	23423.8	7124.27	1206	0		chr17	5123224	5131631	2	4	13587.4	672.56	1206	1		chr8	57594472	57600994	3	6	12834.6	890.905	1206	0		chr3	119347623	119362904	5	10	17661.8	1387.51	1206	0		chr22	35871113	35885701	8	16	14347.3	1136.41	1206	1
chr5	4989124	4993615	2	4	17183	888.769	1207	0		chr3	30115574	30135578	9	18	15145	2234.45	1207	1		chr3	112866774	112885675	6	12	13814.7	1882.54	1207	0		chr1	85987666	85993381	3	6	18470.3	2206.56	1207	0		chr17	6455416	6470661	3	14	14187	980.254	1207	1
chr12	51714397	51730840	4	8	17574.3	1282.55	1208	0		chr17	2385927	2403848	6	12	14779.4	1879.91	1208	1		chr5	163763349	163786449	8	16	14777.1	2848.23	1208	0		chr10	123900401	123908383	4	8	17633.8	1376.89	1208	0		chr3	194870041	194881385	7	14	14266.2	1069.74	1208	1
chr11	17588704	17592120	3	6	16606.9	318.03	1209	0		chr14	58994401	59007600	6	12	14789.5	1912.54	1209	1		chr11	108477602	108492360	5	10	12613.7	687.723	1209	0		chr1	23894774	23919998	5	10	19614.2	3367.4	1209	0		chr14	20941065	20973768	9	18	16433.3	3240.87	1209	1
chr10	103351546	103356282	2	4	16815.2	540.851	1210	0		chr19	34801307	34818838	5	10	14058.1	1185.1	1210	1		chr2	14396904	14402492	4	8	12679.2	759.968	1210	0		chr7	46472067	46495816	4	8	19794.8	3595.6	1210	0		chr15	91152267	91162147	6	12	14136.3	949.468	1210	1
chr5	141565650	141577007	7	14	17111.6	852.911	1211	0		chr1	107801958	107813663	6	12	14422.9	1577.83	1211	1		chr1	211550999	211560513	3	8	14597.3	2694.36	1211	0		chr1	241755094	241776350	10	20	18922.1	2729.27	1211	0		chr1	44154885	44177582	6	18	15145.7	1972.37	1211	1
chr12	123205636	123221095	4	8	17294	1046.57	1212	0		chr4	169595800	169620884	10	20	16061.3	3228.31	1212	1		chr4	184247895	184284273	14	28	12976	1073.15	1212	0		chr8	38695244	38714063	10	20	19376	3186.06	1212	0		chr7	140310724	140349940	9	18	18623.7	5458.87	1212	1
chr8	78015408	78032527	4	8	19604.7	3358.75	1213	0		chr12	29787192	29811771	6	12	15049.7	2229.32	1213	1		chr1	110159919	110171571	3	8	12584.2	686.303	1213	0		chr5	83659825	83674702	6	12	18133.6	1960.79	1213	0		chr2	85641282	85732511	25	50	21064.8	7909.55	1213	1
chr7	73145	82495	5	10	16666.4	422.62	1214	0		chr17	38267563	38292489	7	20	14511.9	1694.97	1214	1		chr2	9687890	9706036	5	12	13437.1	1547.85	1214	0		chr18	52436471	52457517	5	10	19518.1	3358.94	1214	0		chr12	15780824	15790920	7	14	15178.3	2027.28	1214	1
chr10	51632734	51642765	6	12	16725.7	495.531	1215	0		chr1	15605900	15623567	6	12	14207.8	1400.99	1215	1		chr10	65460428	65473502	3	6	13347.2	1460.37	1215	0		chr10	78011518	78015520	2	4	16874.8	718.759	1215	0		chr20	31251651	31279800	12	24	18499.5	5351.12	1215	1
chr6	95060494	95067763	3	6	17402	1176.85	1216	0		chr5	17053937	17070706	8	16	15451	2644.47	1216	1		chr4	154400213	154419930	7	14	13301.1	1415.68	1216	0		chr15	39991622	40020713	6	12	19819.7	3680.01	1216	0		chr12	132847085	132877086	13	28	14223.5	1077.04	1216	1
chr9	115627679	115636829	6	12	17066.6	858.27	1217	0		chr10	6941494	6970624	6	12	15564.2	2761.52	1217	1		chr1	235795857	235805389	2	4	13468.7	1593.75	1217	0		chr6	12189702	12211360	9	18	18755.8	2637.94	1217	0		chr20	19783254	19798095	6	12	16495.8	3351.1	1217	1
chr1	96927600	96948110	6	12	17903.2	1700.28	1218	0		chr4	114558876	114576494	10	20	15188.5	2387.24	1218	1		chr7	72649968	72681458	7	14	13417.9	1543.01	1218	0		chr19	47359755	47416982	21	42	23886.5	7771.43	1218	0		chr7	151290360	151335286	14	30	18806	5678.65	1218	1
chr4	24838431	24844189	5	10	16979.2	785.967	1219	0		chr15	45195976	45205768	3	6	13959.5	1161.33	1219	1		chr1	249217945	249229092	4	8	14114.3	2242.78	1219	0		chr8	119345496	119361484	6	12	19139.2	3032.92	1219	0		chr11	66628454	66654168	10	20	14651.8	1524.84	1219	1
chr9	97456417	97464246	5	10	16958.4	783.683	1220	0		chr2	45166287	45173008	2	14	13234.3	443.586	1220	1		chr11	28167545	28172283	3	6	13181.6	1313.85	1220	0		chr17	46549914	46564386	6	12	18160.9	2059.37	1220	0		chr19	41827510	41829994	2	4	13700	600.134	1220	1
chr9	33159554	33173755	5	14	17194.6	1049.45	1221	0		chr7	158509410	158512490	2	4	13093.4	341.572	1221	0		chr10	91027115	91043374	6	12	13470.6	1606.39	1221	0		chr1	995326	1014702	10	20	17645.7	1557.83	1221	0		chr8	138158984	138181421	7	14	18566.6	5470.14	1221	1
chr13	20757116	20772980	12	26	17553.5	1429.35	1222	0		chr5	92079904	92086320	3	6	14701	1951.75	1222	0		chr1	27426406	27451056	9	18	13251.8	1387.8	1222	0		chr5	163123759	163148158	7	14	19075.1	3023.04	1222	0		chr8	8243721	8264770	7	14	14599.6	1511.32	1222	1
chr6	11586641	11609544	9	18	18320.1	2203.27	1223	0		chr14	53871806	53879090	6	12	13684.5	947.648	1223	0		chr15	85874737	85901541	11	22	13919.3	2061.23	1223	0		chr20	44134192	44147481	7	14	18940.8	2897	1223	0		chr19	42971817	43003024	8	16	15166.6	2078.39	1223	1
chr15	88917124	88922044	4	8	16496.8	385.728	1224	0		chr8	98790464	98798305	4	8	14375.7	1641.91	1224	0		chr13	109503097	109511627	4	8	12833.4	984.362	1224	0		chr9	4225120	4236888	2	4	17966.2	1922.89	1224	0		chr1	2431927	2479794	24	60	15226.5	2154.01	1224	1
chr5	56620439	56633618	4	8	17916.9	1814.75	1225	0		chr9	44863734	44870912	6	12	13033.8	317.268	1225	0		chr11	65134125	65145009	4	8	12588.4	764.057	1225	0		chr16	9188567	9221991	11	22	21458.2	5438.08	1225	0		chr18	55438987	55455803	7	14	15403.5	2335.74	1225	1
chr1	212476847	212481340	3	6	17493.5	1398.22	1226	0		chr11	1703428	1726336	5	14	13682.9	969.008	1226	0		chr10	63595328	63602799	3	6	12507.2	689.573	1226	0		chr15	96101281	96103643	2	4	16678.6	681.909	1226	0		chr5	78426178	78453608	14	28	16139.8	3091.36	1226	1
chr21	18264056	18278845	5	10	17579.7	1487.77	1227	0		chr14	25578492	25601913	6	12	15148.7	2440.47	1227	0		chr8	121666593	121680934	4	8	15608.7	3804.67	1227	0		chr10	122264238	122277849	8	16	17544.6	1561.18	1227	0		chr16	65101436	65118688	6	12	15878.7	2846.58	1227	1
chr1	144013831	144062820	11	22	29442.4	13359.3	1228	0		chr1	70776888	70804137	7	14	16041.5	3346.18	1228	0		chr1	221603867	221613173	2	4	14390.8	2588	1228	0		chr14	27277476	27310972	7	14	20151.2	4173.6	1228	0		chr10	104381999	104401674	5	10	15421.3	2392.48	1228	1
chrX	22204790	22228318	13	26	17335.4	1277.57	1229	0		chr8	49830999	49838974	3	10	13855.8	1163.55	1229	0		chr13	43629839	43652758	4	8	14757.5	2956.55	1229	0		chr7	105401137	105447471	15	30	22550.8	6574.79	1229	0		chr14	71818737	71847384	8	16	17680.9	4675.19	1229	1
chr6	80234111	80255983	6	12	18849.3	2814.93	1230	0		chr5	14265179	14284259	8	16	15968.1	3281.76	1230	0		chr4	58356441	58367651	5	10	13605.6	1808.17	1230	0		chr8	125274363	125292927	3	6	19689	3722.08	1230	0		chr14	102728053	102746848	5	10	15545.3	2542.96	1230	1
chr15	73339202	73341298	2	4	16348.2	316.706	1231	0		chr9	74222235	74229680	5	10	13714.4	1039.32	1231	0		chr1	23504056	23537542	6	16	13943.6	2169.89	1231	0		chr8	30105843	30121981	6	12	17590.4	1634.78	1231	0		chr4	175316622	175332201	8	16	14443.3	1445.73	1231	1
chr11	2165001	2177302	3	12	16840.1	811.866	1232	0		chr19	47404410	47417083	5	10	13713.5	1042.99	1232	0		chr6	15733599	15739802	4	8	12373.7	601.691	1232	0		chr2	178260481	178264041	4	8	16927.4	982.916	1232	0		chr15	101727079	101743947	10	20	15795.2	2801.77	1232	1
chr2	164627636	164636920	7	14	17350.9	1336.9	1233	0		chr6	121752164	121765896	5	10	14531.2	1864.81	1233	0		chr22	22189315	22191910	2	4	12094.3	335.793	1233	0		chr5	59082835	59095798	8	16	17102.1	1173.15	1233	0		chr9	109630691	109659874	13	26	17060.4	4085.62	1233	1
chr8	58787663	58790053	2	4	16245.8	252.145	1234	0		chr1	221604234	221613853	4	8	16294.6	3630.21	1234	0		chr5	73312795	73336097	9	18	15095	3355.49	1234	0		chr2	211979476	212009250	10	20	19475.2	3552.04	1234	0		chr5	80283203	80296070	8	16	13709.8	742.426	1234	1
chr6	1045039	1087310	6	12	19618	3635.31	1235	0		chr1	221742319	221749407	2	4	15059.9	2395.74	1235	0		chr2	33515032	33529519	5	10	13485.9	1771.76	1235	0		chr22	36747298	36779158	17	34	20113.2	4205.52	1235	0		chr3	42055696	42122523	16	32	22353.6	9389.19	1235	1
chr9	114175138	114183033	3	6	16753.2	803.711	1236	0		chr14	63768670	63780726	3	6	13653.4	991.003	1236	0		chr2	183771987	183789007	4	8	13638.1	1928.37	1236	0		chr4	30823403	30846885	12	24	18654.1	2747.39	1236	0		chr9	140300292	140308054	4	8	13859.8	897.287	1236	1
chr11	71048373	71054940	5	10	16337.4	459.69	1237	0		chr7	110753182	110787017	7	14	17587.4	4926.38	1237	0		chr6	90695613	90718899	6	12	14537.4	2836.23	1237	0		chr6	16334823	16356783	11	22	18446.4	2547.36	1237	0		chr14	75911701	75941238	11	22	16212.9	3254.98	1237	1
chr15	70424525	70446866	6	12	17334.4	1512.49	1238	0		chr12	120443963	120454739	9	18	13888.1	1245.71	1238	0		chr14	23075237	23084045	3	6	12273.9	573.401	1238	0		chr17	29652845	29672534	5	10	17631.5	1738.54	1238	0		chr17	15396525	15405876	3	6	13731.9	782.679	1238	1
chr7	3887093	3901361	4	8	17284.3	1476.74	1239	0		chr9	140166066	140168503	2	4	12787.9	149.388	1239	0		chr21	36986383	36991371	2	4	12519.9	819.528	1239	0		chr1	238806134	238822035	7	14	18413.4	2539.39	1239	0		chr18	56436311	56459607	9	18	15123.8	2185.16	1239	1
chr4	92466965	92470118	2	4	16780.6	997.294	1240	0		chr7	81805760	81815852	7	14	14079.3	1457.28	1240	0		chr4	27178563	27219615	7	14	16100.6	4408.98	1240	0		chr15	50140089	50158904	7	14	17992.8	2143.03	1240	0		chr1	86562847	86567865	3	6	13194.8	270.972	1240	1
chr3	195995106	196009010	3	6	16702.9	932.958	1241	0		chr22	36519933	36552902	9	18	14278.9	1658.34	1241	0		chr16	22364559	22381939	4	8	13890.1	2198.57	1241	0		chr3	111431120	111454723	9	22	18889.5	3066.03	1241	0		chr1	203550588	203562098	6	12	13731.4	809.153	1241	1
chr18	5894953	5904805	6	12	16619.3	854.168	1242	0		chr8	92015079	92024357	7	14	14718.6	2107.96	1242	0		chr8	142162262	142164653	3	6	11984.2	310.83	1242	0		chr11	12700414	12715730	8	16	17840.1	2017.12	1242	0		chr21	36570120	36605459	11	22	18333.9	5413.93	1242	1
chr10	115674629	115681666	4	8	16559.5	802.922	1243	0		chr1	234973180	234988281	4	8	15822.8	3218.02	1243	0		chrX	107543016	107552830	5	10	12184.1	522.105	1243	0		chr2	175698319	175711947	4	8	17935.8	2132.78	1243	0		chr16	2885565	2896520	4	12	14196.6	1290.5	1243	1
chr10	51342658	51362008	6	12	16608.1	878.49	1244	0		chr14	26750455	26756500	2	4	13386	797.94	1244	0		chr2	121672502	121698898	9	18	13242.9	1581.12	1244	0		chr11	95921337	95948501	8	16	18506.8	2721.83	1244	0		chr15	67333490	67343484	7	14	14714.2	1809.91	1244	1
chr19	56616346	56627205	6	12	15971.4	258.444	1245	0		chr17	80164093	80173761	2	12	13445.3	878.821	1245	0		chr10	7328218	7344878	8	16	13198.1	1537.72	1245	0		chr8	64131858	64146113	8	16	18341.9	2605.81	1245	0		chr2	32084809	32113695	7	14	16219.5	3324.78	1245	1
chr5	75410450	75430444	7	14	18398.5	2701.19	1246	0		chr3	150081946	150089391	3	6	13570	1012.52	1246	0		chr6	33738927	33749691	3	6	12099.8	441.324	1246	0		chr1	200337078	200354586	14	28	18322.1	2610.44	1246	0		chr10	112241520	112269244	12	28	16143.7	3249.25	1246	1
chr2	222520737	222528625	3	6	16414.1	750.938	1247	0		chr5	165758051	165770840	6	12	14543.7	1998.92	1247	0		chr22	18504111	18521102	4	14	13942.8	2298.88	1247	0		chr12	115586406	115604737	6	12	17995.5	2289.54	1247	0		chr6	106748757	106771090	9	18	16939.6	4051.21	1247	1
chr18	3652668	3671637	5	10	18671.2	3035.04	1248	0		chr3	158762095	158768341	3	6	13410.8	871.317	1248	0		chr5	27805525	27830601	6	12	17911.8	6279.03	1248	0		chr11	57540392	57567165	9	18	18572.4	2870.07	1248	0		chr15	96808113	96820092	10	20	15133.1	2249.66	1248	1
chr1	17449538	17461877	4	8	16440.5	823.011	1249	0		chr7	139562566	139565942	3	6	13064.1	534.421	1249	0		chr15	63330127	63347697	4	22	13277.6	1651.58	1249	0		chr11	86495907	86529989	7	22	19174.5	3476.36	1249	0		chr7	40753969	40757327	2	4	13883	1004.71	1249	1
chr11	10922289	10955659	9	18	17819.6	2215.77	1250	0		chr1	119042666	119047240	4	8	13256.8	729.096	1250	0		chr20	43268274	43273790	3	6	11981.3	356.885	1250	0		chr3	101881838	101898947	7	14	17464.9	1767.36	1250	0		chr8	129110417	129121067	6	12	14808.8	1938.3	1250	1
chr7	46550402	46557497	5	10	16556.9	954.278	1251	0		chr2	112723188	112737546	10	20	14046.4	1519.08	1251	0		chr15	66080074	66089361	4	12	12482.7	869.263	1251	0		chr8	107215637	107221575	4	8	17042.7	1369.9	1251	0		chr7	158503550	158510956	2	4	13658.9	793.923	1251	1
chr2	177669547	177681793	4	8	16948.5	1375.23	1252	0		chr4	74526400	74558982	14	28	15740.4	3215.84	1252	0		chr2	213316240	213319087	2	4	12063.9	477.157	1252	0		chr7	79941257	79960221	6	12	18969.7	3299.74	1252	0		chr12	109080173	109089903	5	10	14935.5	2071.52	1252	1
chr20	48515887	48559281	13	36	18108.3	2577.6	1253	0		chr15	97415908	97437653	6	12	14951.9	2428.92	1253	0		chr16	87096201	87109141	3	6	12450.9	878.626	1253	0		chr7	34100627	34110694	3	6	17463.2	1800.99	1253	0		chr9	131902710	131908654	5	10	13871.5	1012.86	1253	1
chr6	15732961	15736421	3	6	15931.9	421.774	1254	0		chr10	45197334	45200842	3	6	13034.7	514.273	1254	0		chr6	35678463	35699558	4	14	12654.9	1096.94	1254	0		chr15	89634280	89656054	4	8	18588.5	2939.49	1254	0		chr11	123036637	123077594	13	30	15727.5	2871.09	1254	1
chrX	83574807	83577505	2	4	15664	157.024	1255	0		chr3	134027712	134059952	9	18	14788.5	2269.7	1255	0		chr15	87908366	87913090	3	6	12248.9	705.766	1255	0		chr15	50427362	50437526	3	6	16988.1	1348.76	1255	0		chr14	24007368	24029651	5	18	14671.1	1845.03	1255	1
chr4	168377773	168383707	3	6	16154.7	656.3	1256	0		chr1	211550896	211560720	3	10	15139.8	2626.94	1256	0		chr8	22025562	22069007	9	18	12381.8	855.866	1256	0		chr7	116327975	116357162	11	22	20238.3	4605.71	1256	0		chr20	48743147	48763484	8	16	17862	5037.47	1256	1
chr3	50471036	50490471	8	16	16309.9	812.383	1257	0		chr9	44731667	44746472	4	8	13696.1	1184.4	1257	0		chr10	13985862	14033531	11	22	14939.5	3417.87	1257	0		chr1	82161900	82172663	5	10	17466.2	1834.02	1257	0		chr2	26970552	26994587	7	16	15305.5	2485.22	1257	1
chr17	57591918	57602775	5	10	16711.1	1243.13	1258	0		chr3	104556538	104591501	10	20	17880.1	5384.3	1258	0		chr5	39755977	39760606	2	4	12512.6	996.624	1258	0		chr8	11711282	11754840	16	40	20798.9	5179.05	1258	0		chr2	227340288	227349607	5	10	14835.8	2023.15	1258	1
chr18	37191483	37215959	7	14	17713.3	2249.34	1259	0		chr21	27488085	27509913	7	14	15576.5	3082.11	1259	0		chr4	129438735	129450751	6	12	12610.8	1099.46	1259	0		chr8	80997047	81006385	6	12	16555.3	940.337	1259	0		chr2	9666928	9678789	11	22	14196.4	1386.55	1259	1
chrX	27583838	27589241	5	10	15662.2	219.362	1260	0		chr15	70478141	70492933	4	8	13099.8	610.91	1260	0		chr1	23426422	23446696	8	16	13492.3	1992.93	1260	0		chr13	77425313	77428131	2	4	16038.1	430.872	1260	0		chr9	140153898	140168536	9	18	14033.5	1241.3	1260	1
chr3	8540804	8554532	5	16	16767.4	1327.5	1261	0		chr10	36047881	36056507	4	8	13202.1	713.37	1261	0		chr21	35133830	35141296	3	6	12483.2	991.485	1261	0		chr3	172258994	172280489	8	16	17920.4	2325.76	1261	0		chr1	160967501	160987601	12	24	14721.2	1935.63	1261	1
chr13	50430376	50433081	3	6	15657.1	236.958	1262	0		chr9	132236189	132259854	10	20	13600.3	1114.62	1262	0		chr10	4806187	4823488	6	12	13750.8	2261.24	1262	0		chr9	84070185	84078248	5	10	16892.8	1305.4	1262	0		chr22	40384474	40403008	5	10	13906.1	1123.16	1262	1
chr12	125214548	125230917	12	24	16454.1	1042.71	1263	0		chr1	224541575	224553886	4	14	15334.6	2851.23	1263	0		chr3	81338836	81367259	8	16	14669.1	3183.38	1263	0		chrX	9117119	9133898	4	8	16834.4	1248.36	1263	0		chr17	77631804	77644552	4	8	13567.7	790.376	1263	1
chr22	31913769	31935363	7	14	17473.9	2088.14	1264	0		chr2	182643988	182656635	7	14	13852.3	1370.93	1264	0		chr9	72500374	72514301	3	6	13325.4	1843.93	1264	0		chr12	56912214	56921757	3	14	17290	1704.38	1264	0		chr7	98791300	98821946	13	26	15724.5	2954.27	1264	1
chr9	140555143	140575817	11	22	17064.3	1678.73	1265	0		chr7	77357198	77373356	7	14	14902.5	2433.39	1265	0		chr17	79069261	79093195	5	10	12304.5	828.116	1265	0		chr14	84001595	84026513	6	12	19964.3	4383.08	1265	0		chr14	77670592	77688300	6	12	14102.7	1333.41	1265	1
chr15	41853838	41871379	7	14	16127.2	741.984	1266	0		chr3	194711494	194723380	2	4	13122.1	656.107	1266	0		chr7	43612039	43635238	9	22	13991.3	2519.41	1266	0		chr8	134586817	134596210	5	10	18194.2	2629.1	1266	0		chr3	9926056	9941788	4	12	15875.2	3122.8	1266	1
chr22	20225884	20233678	7	14	16002.6	619.623	1267	0		chr15	102437729	102452337	4	8	15120.7	2657.2	1267	0		chr6	166419288	166423598	4	8	12034	564.61	1267	0		chr6	154613775	154640089	8	16	19748.7	4186.56	1267	0		chr9	97757939	97816839	14	28	20762.2	8016.29	1267	1
chr6	166442215	166470585	5	10	17768.1	2385.92	1268	0		chr11	65931764	65951062	6	12	14664.6	2209.62	1268	0		chr13	73649700	73664434	4	8	12613.8	1147.78	1268	0		chr8	41043607	41058908	6	12	17181.5	1634.15	1268	0		chr8	95535176	95557954	6	12	15561.9	2822.19	1268	1
chr5	176521298	176527614	3	6	15570.2	208.428	1269	0		chr22	36229517	36241560	6	22	13780.8	1357.25	1269	0		chr8	102167964	102171521	2	4	12538.1	1088.8	1269	0		chr6	17703271	17715676	5	14	17532	1986.04	1269	0		chr16	86124871	86154753	8	16	13718.8	980.13	1269	1
chr15	67038381	67066350	7	14	16935.2	1588.64	1270	0		chr2	232087488	232094346	2	4	13474.6	1080.13	1270	0		chr6	151033644	151043166	4	8	12210.1	763.664	1270	0		chr19	6057039	6103814	13	26	20403.3	4878.63	1270	0		chr2	231639159	231661155	8	16	15307	2573.53	1270	1
chr3	194973107	194981228	4	8	15658.9	313.471	1271	0		chr5	149257586	149275041	6	12	13773.7	1380.69	1271	0		chr18	46540360	46548191	6	12	12073.8	635.877	1271	0		chr20	10518875	10521770	2	4	16236.6	733.593	1271	0		chr1	5800813	5804767	4	8	12875.8	154.206	1271	1
chr15	78750335	78754176	2	4	15750.4	425.967	1272	0		chr11	103963849	103977463	5	10	13295.4	903.97	1272	0		chr2	30440222	30457459	7	18	12529.6	1096.27	1272	0		chr10	80712410	80738119	7	14	18284.2	2797.14	1272	0		chr21	44200409	44205465	4	8	13039.4	332.179	1272	1
chr5	173388428	173397798	7	14	15982.4	666.207	1273	0		chr7	17457808	17472468	4	8	13808.3	1426.42	1273	0		chr6	154795764	154802927	3	6	12190	765.725	1273	0		chr11	62307400	62328360	11	26	17795	2313.98	1273	0		chr9	33285543	33297123	3	8	14079	1390.76	1273	1
chr3	100093845	100110729	6	12	16944.8	1647.88	1274	0		chr17	48176718	48201128	7	14	13279	910.493	1274	0		chr7	36637052	36645488	3	6	11945.4	522.188	1274	0		chr5	10504605	10528429	9	18	19335.6	3864.25	1274	0		chr6	53187022	53208352	6	12	16669.4	3988.71	1274	1
chr9	45740322	45744097	4	8	15493.4	203.85	1275	0		chr5	55929464	55935618	4	8	13351.1	987.717	1275	0		chr6	154859057	154880175	6	12	13232.5	1822.48	1275	0		chr16	2885549	2897296	4	8	17029.6	1558.83	1275	0		chr1	109132786	109148412	9	18	14116.5	1443.84	1275	1
chr8	71205612	71212063	4	8	17052.6	1786.28	1276	0		chr2	232465912	232511247	11	22	14810.9	2452.62	1276	0		chr5	149389322	149404568	5	10	12858.5	1451.42	1276	0		chr3	189557213	189581304	8	16	18566.9	3110.15	1276	0		chr19	55878998	55891363	3	14	14175.2	1503.58	1276	1
chr14	70380516	70416300	14	28	18278.5	3020.17	1277	0		chr4	148204790	148213123	6	12	13555.3	1211.62	1277	0		chr1	121097870	121131932	8	16	21380.7	9980.17	1277	0		chr2	118855129	118882021	7	14	18923.9	3479.82	1277	0		chr17	75375294	75387808	9	18	14084.5	1416.58	1277	1
chr5	91853965	91854956	2	4	15574.8	337.535	1278	0		chr4	160345412	160350539	4	8	12849.3	514.238	1278	0		chr17	25553998	25583701	7	14	13693.1	2296.04	1278	0		chr5	97643390	97650577	7	14	16144.9	701.451	1278	0		chr2	8817771	8825724	5	14	13944	1280.43	1278	1
chr17	72443263	72453670	7	14	15602.2	365.286	1279	0		chr2	54270947	54276417	3	6	13043.8	712.194	1279	0		chr8	77586268	77611607	5	12	16176.4	4781.47	1279	0		chr15	68676726	68712847	11	22	18970.7	3532.63	1279	0		chr2	196425693	196432229	6	12	13671.4	1016.35	1279	1
chr7	155198508	155201863	4	8	15277.3	83.5395	1280	0		chr19	38470662	38498619	13	26	13956.1	1627.1	1280	0		chr4	103351116	103360933	3	6	12514.7	1126.01	1280	0		chr13	49349876	49366498	8	16	17278.6	1871.64	1280	0		chr3	124531545	124555749	8	16	15209.8	2555.94	1280	1
chr6	101527912	101531239	2	4	15534.4	408.556	1281	0		chr15	89529726	89535285	3	6	12911.3	584.807	1281	0		chr1	144061645	144091134	9	18	19076.4	7687.78	1281	0		chr13	45716805	45794607	20	40	25028.9	9631.89	1281	0		chr8	130996512	131009593	5	10	14602.3	1971.31	1281	1
chr7	16207521	16211474	2	4	15509.2	387.789	1282	0		chr18	19364274	19379137	6	12	14146.6	1841.53	1282	0		chr7	12983866	12993273	5	10	12670.3	1291.58	1282	0		chr1	246149282	246168868	8	16	17531.4	2138.79	1282	0		chr6	107029093	107037405	3	6	13376.5	746.418	1282	1
chr5	80966297	80973456	3	6	16556.6	1438.24	1283	0		chr14	76156348	76190022	9	18	15658.4	3364.03	1283	0		chr10	75346496	75361626	5	10	12739.5	1363.21	1283	0		chr8	29848122	29883100	14	28	19958.4	4568.13	1283	0		chr3	72319087	72338910	9	18	14853.4	2224.14	1283	1
chr4	59414546	59429155	3	6	17275.1	2189.89	1284	0		chr11	95270821	95289704	10	20	13027.4	734.549	1284	0		chr15	69754961	69766601	5	10	12466.4	1097.65	1284	0		chr20	34667840	34686738	7	14	21265.9	5879.17	1284	0		chr6	15243536	15269600	10	24	15708.8	3085.98	1284	1
chr3	22182999	22200476	4	8	16889.8	1824.6	1285	0		chr1	23004320	23015734	9	18	13201.4	917.686	1285	0		chr2	129120292	129137154	5	10	12113.7	752.045	1285	0		chr17	69389275	69420865	10	20	17722	2340.82	1285	0		chr13	38055369	38075777	8	16	15450.9	2828.55	1285	1
chr21	18871445	18882469	3	6	16243.9	1191.69	1286	0		chr11	10270822	10285955	9	18	14660.9	2384.96	1286	0		chr1	52021822	52041699	9	18	13291.7	1940	1286	0		chr16	28193342	28205850	8	16	17583.7	2215.17	1286	0		chr14	72031034	72058549	9	18	16140.3	3527.42	1286	1
chr18	76702818	76717817	6	12	15738.5	716.952	1287	0		chr22	36278595	36311033	10	20	15641.6	3367.06	1287	0		chr14	75725243	75734216	3	6	12255.3	908.965	1287	0		chr1	171404256	171410887	3	6	16419.7	1072.9	1287	0		chr22	46858509	46898635	16	32	15340.2	2728.57	1287	1
chr19	1526766	1542374	5	10	15512.8	491.652	1288	0		chr13	42214682	42232806	8	16	14649.6	2376.06	1288	0		chr5	56594067	56631386	11	22	16245	4914.91	1288	0		chr2	235887442	235904943	9	18	17112.5	1767.6	1288	0		chr7	71851882	71853953	3	6	12697.5	89.6743	1288	1
chr5	132744004	132748196	2	4	15536.8	524.419	1289	0		chr3	141345656	141349349	3	6	12929.9	661.416	1289	0		chr6	140784113	140807131	3	6	14271.2	2948.61	1289	0		chr16	29277798	29282868	2	4	16271.2	927.303	1289	0		chr12	94170450	94180983	5	10	14929.5	2323.58	1289	1
chr1	145383332	145399977	7	14	18620.8	3640.26	1290	0		chr6	106035269	106060142	7	14	15033.2	2785.78	1290	0		chr22	46393159	46415606	4	10	12433.4	1120.11	1290	0		chr9	32412754	32431168	10	20	17509.9	2171.01	1290	0		chr18	74798640	74840246	11	22	17561.9	4959.44	1290	1
chr20	9311092	9326096	5	10	16487.9	1512.4	1291	0		chr4	141568742	141581332	3	6	13602.2	1355.94	1291	0		chr1	218473188	218488773	4	8	16680.6	5372.15	1291	0		chr22	29105733	29110657	4	8	16335.4	1016.81	1291	0		chr19	4773804	4788523	8	16	13470.8	871.365	1291	1
chr22	28622441	28632923	4	8	17057.4	2095.35	1292	0		chr9	139482101	139491341	5	10	12724.4	478.632	1292	0		chr10	77290633	77307673	9	18	13546.8	2259.5	1292	0		chr4	91360139	91367222	4	8	16427.6	1117.7	1292	0		chr4	48331940	48348623	6	18	14746.1	2167.12	1292	1
chr2	238340368	238352492	8	16	15695.7	788.06	1293	0		chr4	24836924	24844257	7	14	12922.2	724.5	1293	0		chr9	123955414	123975499	4	12	13428.8	2149.09	1293	0		chr2	75093052	75120868	10	20	18086	2784.38	1293	0		chr2	235578544	235603590	13	26	16377.6	3799.48	1293	1
chr1	151567026	151612468	11	26	25111.2	10206.3	1294	0		chr1	243942981	243956307	4	8	16668.2	4492.19	1294	0		chr3	134077216	134090711	7	14	12076.7	800.254	1294	0		chr2	48942078	48965835	9	18	18430.7	3143.05	1294	0		chr16	69430399	69463054	12	28	19188.1	6615.9	1294	1
chr1	189738451	189744334	3	6	16874.8	1974.33	1295	0		chrX	71989588	71997109	5	10	12611.2	442.235	1295	0		chr17	33401096	33422490	8	20	12823.6	1551.07	1295	0		chr6	136124976	136133857	3	6	17181.2	1896.09	1295	0		chrX	23902427	23920527	7	14	14451	1886.02	1295	1
chr4	148626233	148646040	6	12	17101.4	2228.29	1296	0		chr21	33279093	33294093	9	18	13504.5	1339.5	1296	0		chr3	115231863	115237919	4	8	12009.7	737.621	1296	0		chr18	9814240	9828675	5	10	17781	2501.59	1296	0		chr1	32397163	32420255	6	22	15739.5	3177.46	1296	1
chr7	110754030	110811673	10	20	22359.7	7539.7	1297	0		chr15	63639493	63661488	4	8	13683.1	1535.25	1297	0		chr3	87210198	87222782	6	12	12741.3	1472.33	1297	0		chr17	55555549	55559850	4	8	16019.5	789.664	1297	0		chr7	1067370	1109292	17	34	13863.6	1303.77	1297	1
chr2	232238363	232248186	4	8	15360.2	561.876	1298	0		chr1	64414158	64419707	3	6	12671.1	524.38	1298	0		chr6	2888334	2908999	4	10	13341.3	2072.7	1298	0		chr5	142466326	142490742	5	10	18475.6	3249.77	1298	0		chr7	139248085	139273859	12	24	14466.9	1909.85	1298	1
chr17	17436632	17455136	6	12	15752.5	1002.92	1299	0		chr1	41831592	41847381	9	18	13164.9	1021.55	1299	0		chr4	152723106	152732637	3	6	12051.9	783.448	1299	0		chr17	38635929	38654264	7	14	16536.3	1316.45	1299	0		chr4	140990229	141024801	13	26	14357.8	1801.2	1299	1
chr11	114780070	114794487	4	8	15599.2	865.02	1300	0		chr1	59808824	59820240	6	12	13232.3	1106.21	1300	0		chr17	32936107	32951946	9	18	12026.6	758.688	1300	0		chr18	43531179	43543349	6	12	17124.4	1922.86	1300	0		chr6	11586698	11614472	12	24	15453.5	2899.61	1300	1
chr3	42062401	42073741	3	6	15538.1	810.81	1301	0		chr21	46467657	46479201	8	16	13102.4	980.086	1301	0		chr2	224590766	224601764	4	8	12323.3	1055.81	1301	0		chr6	102274006	102279137	2	4	16411	1215.02	1301	0		chr1	145009410	145032930	7	14	22661.5	10111.2	1301	1
chr3	53839353	53842598	3	6	14981.2	263.818	1302	0		chr1	42773224	42788583	6	12	14422.1	2313.07	1302	0		chr2	47290712	47316113	7	14	12306.8	1041.44	1302	0		chr5	95453925	95485703	12	24	18637.8	3444.74	1302	0		chr20	46045053	46047997	3	6	13369.9	826.97	1302	1
chr6	105375949	105382925	3	6	15372.3	681.555	1303	0		chr15	86776463	86780417	2	4	12763.5	656.759	1303	0		chr13	44377118	44389920	4	8	12700.9	1454.31	1303	0		chr1	7439301	7462463	7	14	17651.8	2478.33	1303	0		chr9	513725	534330	7	14	13727.1	1193.03	1303	1
chr6	126067890	126076273	3	8	16074.4	1397.45	1304	0		chr1	203517980	203522464	7	14	13169.1	1067.64	1304	0		chr1	243868817	243884563	4	8	17183.6	5939.39	1304	0		chr1	17552876	17572194	6	12	17942.6	2772.13	1304	0		chr5	142327191	142362200	11	22	16114.6	3581.42	1304	1
chr7	20585870	20589982	2	4	15187.7	512.766	1305	0		chr19	47948087	47953003	4	8	12432.6	336.746	1305	0		chr3	38198949	38210368	2	6	12366.8	1129.34	1305	0		chr2	36789112	36800302	5	10	16940.5	1784.81	1305	0		chr9	139568419	139591821	9	22	14237.8	1717.71	1305	1
chr1	194014948	194017631	3	6	15405	767.606	1306	0		chr2	1329272	1343392	6	12	14026.8	1938.68	1306	0		chr12	94015759	94018647	3	6	11601.1	390.169	1306	0		chr15	55559935	55575067	5	10	17038.6	1899.07	1306	0		chr14	70382296	70392387	5	10	13323.1	820.398	1306	1
chr2	8765464	8776134	4	8	15212.2	578.314	1307	0		chr8	48425582	48437500	3	6	13393.4	1331.24	1307	0		chr7	78900385	78915382	5	10	13519.8	2330.53	1307	0		chr4	13908839	13923214	7	14	17409.6	2271.25	1307	0		chr3	152848206	152863005	4	8	14360.9	1880.95	1307	1
chr5	78398608	78410768	3	6	16188.6	1578.37	1308	0		chr8	78014246	78032545	6	12	16209.3	4152.04	1308	0		chr11	43942070	43959371	6	12	12230.1	1050.17	1308	0		chr13	33762850	33770896	8	16	16054.2	916.439	1308	0		chr8	59740422	59769282	12	24	19388.1	6914.86	1308	1
chr3	64127592	64172623	13	26	18309.6	3737.57	1309	0		chr11	1371747	1377785	2	4	12550.6	501.154	1309	0		chr4	160193928	160230171	10	20	15765.7	4599.24	1309	0		chr6	65382381	65395357	6	12	16545.7	1419.57	1309	0		chr10	134880907	134885464	3	6	12637.5	168.153	1309	1
chr14	91090970	91118937	7	14	16858.5	2287.7	1310	0		chr1	201419878	201431605	8	16	13837.9	1789.54	1310	0		chr12	2352990	2357272	2	4	11610.6	462.884	1310	0		chr4	158934922	158941841	6	12	16710.1	1584.45	1310	0		chr20	43045308	43059819	7	14	14785.3	2326.11	1310	1
chr2	133025822	133038637	9	18	16660.8	2091.41	1311	0		chr10	91102167	91117119	5	10	13367.1	1320.26	1311	0		chr5	102085355	102107343	6	12	14650.6	3507.09	1311	0		chr15	63271168	63315376	16	32	20446.2	5322.64	1311	0		chr7	90524401	90533619	7	14	13623.3	1165.16	1311	1
chr3	141345683	141349254	4	8	15107.1	539.578	1312	0		chr6	136331874	136336857	4	8	12681.2	634.834	1312	0		chr19	2041889	2061102	7	20	11625.8	484.168	1312	0		chr5	146901797	146915695	4	8	16592.8	1470.41	1312	0		chr2	121072698	121079260	3	6	12725	271.667	1312	1
chr9	91388743	91399127	6	12	15403.6	873.294	1313	0		chr12	70477654	70488872	5	10	12924.3	880.613	1313	0		chr18	51765233	51781421	4	8	12354.7	1222.19	1313	0		chr2	220550178	220573136	9	18	18189.6	3080.96	1313	0		chr6	45534464	45558489	7	14	14431.8	1979.66	1313	1
chr14	26500968	26510089	5	10	16107.7	1616.24	1314	0		chrX	22649378	22663626	5	10	13465.8	1424.8	1314	0		chr5	121598422	121603302	2	4	11959.9	828.624	1314	0		chr6	101528310	101531866	2	4	16436.9	1331.01	1314	0		chr11	69252434	69275726	8	16	14250	1812.12	1314	1
chr2	233367230	233371512	3	6	14864.5	375.531	1315	0		chr6	110188980	110206021	6	12	13590.2	1557.55	1315	0		chr5	163611078	163615448	2	4	11766.2	656.374	1315	0		chr8	27191975	27220062	8	16	18472.8	3387.29	1315	0		chr4	151151284	151173320	7	14	15394.3	2961.64	1315	1
chr12	31537424	31542554	3	6	14898.5	419.121	1316	0		chr12	2036037	2039597	3	6	12140	115.7	1316	0		chr13	80611469	80622804	4	8	12442.4	1345.46	1316	0		chr2	164197845	164207088	5	10	16915.6	1833.81	1316	0		chr7	75620051	75640086	7	22	14124.7	1694.96	1316	1
chr8	126161688	126166545	3	6	15974.7	1519.27	1317	0		chr14	34360863	34367020	3	6	13034.4	1016.52	1317	0		chr16	12770460	12773327	2	4	11559.2	465.027	1317	0		chr22	25066099	25079421	3	6	17089.5	2008.96	1317	0		chr9	128726777	128738709	6	12	13198	768.421	1317	1
chr18	56241170	56257834	6	12	15717.5	1278.13	1318	0		chr22	41187901	41204934	6	12	13718.4	1701.6	1318	0		chr10	82258489	82267320	4	8	11678.1	590.794	1318	0		chr2	136993400	137002931	5	10	15990.2	911.164	1318	0		chr2	42343919	42375206	13	26	17448.8	5027.82	1318	1
chr1	204456751	204478645	6	16	19840.3	5412.2	1319	0		chr5	75494777	75506523	3	6	14037.6	2021.49	1319	0		chr8	41981923	41999251	5	10	12415.5	1329.06	1319	0		chr10	73519053	73530518	4	8	16804.3	1741.53	1319	0		chr1	62803764	62830331	11	22	14067.2	1655.12	1319	1
chr3	118894940	118904077	2	4	15139.1	721.823	1320	0		chr4	78006656	78046998	12	24	15475.2	3465.38	1320	0		chr19	56824443	56827950	3	6	11472.1	386.822	1320	0		chrX	103560062	103581024	8	16	16499.2	1442.19	1320	0		chr16	75278794	75290636	3	16	14949.3	2540.11	1320	1
chr1	65879953	65891950	3	14	15429.3	1041.34	1321	0		chr11	68118117	68134050	7	14	12509	505.076	1321	0		chr6	53504197	53538720	8	16	14865.6	3794.08	1321	0		chr5	173282149	173319566	8	22	18712.2	3670.61	1321	0		chr12	65955294	65960418	3	6	13500.2	1094.49	1321	1
chr11	86230541	86244374	4	8	15226	842.43	1322	0		chr2	69136118	69149190	5	10	13138.7	1135.96	1322	0		chr11	43853055	43857023	2	4	11644.1	573.773	1322	0		chr14	89892077	89910907	7	14	18137.1	3105.07	1322	0		chr3	197033735	197044452	6	12	14148.6	1743.66	1322	1
chr4	56036446	56054018	6	12	16392.9	2010.24	1323	0		chr19	14464130	14477394	4	8	12449.6	454.955	1323	0		chrX	23901994	23922667	11	22	12335.6	1273.46	1323	0		chrX	117652421	117687081	10	20	18193	3167.92	1323	0		chr6	25447720	25459241	4	8	13417.4	1012.7	1323	1
chr2	159828244	159852030	9	18	16959.4	2587.92	1324	0		chr9	73680594	73700766	7	14	14481.5	2489.22	1324	0		chr7	129590033	129629762	6	14	13019.2	1966.59	1324	0		chr7	46781680	46804193	10	20	19678.6	4664.69	1324	0		chr10	99287024	99313137	11	22	15359.7	2958.6	1324	1
chr2	181569837	181572751	3	6	14922.3	553.66	1325	0		chr4	7291190	7299926	7	14	12413	435.926	1325	0		chr20	48290929	48316962	11	22	13459.1	2413.26	1325	0		chr5	110789351	110791610	2	4	15779.6	768.512	1325	0		chr20	22743691	22756930	6	12	15275.2	2929.79	1325	1
chrX	99997440	100023634	7	14	15598.5	1262.55	1326	0		chr2	165573346	165576969	3	6	12491	514.466	1326	0		chr9	111848280	111874214	11	22	14434.9	3392.17	1326	0		chr16	19707566	19716154	4	8	16303.5	1292.49	1326	0		chr7	130737649	130766022	11	22	16206.7	3864.4	1326	1
chr5	92405678	92413702	3	6	16092.9	1759.66	1327	0		chr7	95083694	95108396	9	18	15147.3	3174.21	1327	0		chr1	68306062	68326895	6	12	13522.7	2483.29	1327	0		chr3	124770687	124785992	6	18	17089.6	2081.48	1327	0		chr2	175780147	175836921	16	32	18809.2	6472.24	1327	1
chr1	163305565	163309948	4	8	15308.1	994.064	1328	0		chr8	8216008	8220815	3	6	12698.2	730.183	1328	0		chr3	42531637	42548783	4	10	12069.1	1035.62	1328	0		chr18	73187139	73220103	12	24	18835.6	3837.01	1328	0		chr1	198223068	198242191	9	18	15908.4	3598.95	1328	1
chr20	49134578	49160643	10	20	16608.6	2304.15	1329	0		chr15	31316331	31335050	6	12	13788.4	1823.23	1329	0		chr8	11711289	11734905	6	16	12478.7	1447.66	1329	0		chr6	129812049	129822486	7	14	17347.3	2386.94	1329	0		chr12	98884237	98902606	5	10	14910.1	2601.05	1329	1
chr2	182808980	182819389	5	10	15713.4	1416.66	1330	0		chr6	43808484	43828462	6	12	13119.6	1158.72	1330	0		chr17	80162836	80175936	4	10	11753.3	730.98	1330	0		chr7	134496509	134530174	10	20	21683.6	6729.63	1330	0		chr17	10018206	10066272	18	36	16851.9	4556.66	1330	1
chr3	38371705	38379496	6	12	15299.2	1007.38	1331	0		chr1	49209540	49213295	2	4	12564.6	620.702	1331	0		chr7	47513927	47553479	14	28	13222.2	2222.82	1331	0		chr2	138714409	138727511	4	10	17201.6	2249.61	1331	0		chr4	74586999	74600068	6	12	14511.8	2217.81	1331	1
chr6	2142756	2157871	3	6	16049.1	1766.94	1332	0		chr5	141565592	141577757	8	16	12966.7	1032.81	1332	0		chr8	98072796	98081486	5	10	13081.9	2096.9	1332	0		chr17	80163844	80175455	3	8	16768.6	1821.77	1332	0		chr8	118949470	118969868	8	16	18625.4	6343.78	1332	1
chr3	123282033	123289569	4	8	15142.8	883.219	1333	0		chr10	72975417	72990877	7	14	12970.9	1037.37	1333	0		chr17	29394857	29405755	5	10	12185.1	1203.14	1333	0		chr15	96808078	96817559	5	10	16615.5	1680.98	1333	0		chr8	40646187	40650576	4	8	12627.6	347.609	1333	1
chr3	185378784	185383981	3	6	14609.3	350.278	1334	0		chr5	124332929	124346722	5	10	13806.8	1878.61	1334	0		chr10	112113035	112132974	10	20	12322.3	1353.86	1334	0		chr17	8059488	8077023	4	10	17052.8	2123.49	1334	0		chr3	13985191	13997288	3	6	13897	1621	1334	1
chr3	42468007	42472526	3	6	14576.5	333.502	1335	0		chr16	66185300	66199202	3	6	12796.8	868.875	1335	0		chr9	46379543	46390925	5	10	11402.5	447.313	1335	0		chr17	39058154	39078515	7	14	16783.6	1854.89	1335	0		chr2	241437122	241453876	7	14	12860.4	593.092	1335	1
chr11	56625006	56652724	10	20	17398.6	3157.08	1336	0		chr17	79068492	79093887	7	14	12979.4	1058.97	1336	0		chr5	28301548	28314661	4	8	13494.6	2562.28	1336	0		chr6	143049772	143062150	9	18	17433.2	2520.16	1336	0		chr18	20045981	20050937	4	8	13289	1021.93	1336	1
chr20	43177272	43184001	4	8	15140.9	907.069	1337	0		chr5	2133357	2137623	4	8	12414.1	499.122	1337	0		chr1	224618625	224626619	2	10	13008.6	2084.84	1337	0		chr9	101009148	101014811	4	8	15981	1086.16	1337	0		chr20	61828911	61844528	7	14	15999.6	3737.15	1337	1
chr17	7799061	7814809	7	18	14856.7	672.44	1338	0		chr17	56700770	56718435	6	12	13194	1280.71	1338	0		chr15	42776355	42791908	4	10	12347.5	1429.32	1338	0		chr10	121414583	121446841	13	26	19377.4	4487.09	1338	0		chr7	102245696	102252672	5	10	13648.5	1388.92	1338	1
chr22	50316109	50345954	11	22	15035.9	862.52	1339	0		chr20	10635057	10645659	6	12	13004.4	1099.43	1339	0		chr18	46148037	46168790	7	14	12204.8	1301.21	1339	0		chr8	8393964	8414329	8	16	18167.6	3288.95	1339	0		chr4	30746522	30772413	10	20	15790.9	3534.12	1339	1
chr6	126895350	126903695	3	6	15309.7	1142.43	1340	0		chr7	1443897	1457617	6	12	12424.8	526.848	1340	0		chr6	90777955	90817709	8	16	15488.2	4587.61	1340	0		chr1	33447169	33464802	8	16	16756.6	1913.18	1340	0		chr16	66685586	66692493	4	8	13170.3	913.796	1340	1
chr12	79803786	79816343	3	8	15769.1	1637.43	1341	0		chr1	244011017	244018670	5	10	14031	2144.37	1341	0		chr2	25295918	25300911	3	6	11467.4	580.187	1341	0		chr9	69654680	69665238	7	14	16281.5	1443.28	1341	0		chr2	46533442	46562344	15	30	16901.9	4653.22	1341	1
chrX	29057572	29125413	17	34	18778.4	4660.68	1342	0		chr10	10622204	10633648	4	8	13271.6	1406.47	1342	0		chr12	66042783	66058045	7	14	12789.6	1903.17	1342	0		chr15	90943963	90963619	7	14	18396.1	3561.67	1342	0		chr10	63982625	64004757	7	14	17360.3	5114.71	1342	1
chr13	32855226	32859371	2	4	14723	612.631	1343	0		chr2	64994691	65006999	2	4	12912.3	1067.1	1343	0		chr8	129209743	129222282	3	6	14214.2	3330.36	1343	0		chr7	41066871	41070713	3	6	15912	1085.37	1343	0		chr14	105480736	105490557	4	12	13930.1	1690.19	1343	1
[truncated: 30,716 more rows]

## Sheet: Supplementary Table S3
Supplementary Table S3	CACNA2D2 gene set
CACNA2D2 gene set
Gene symbol	P-value	correlation coefficient r
CACNA2D2	2.27177e-236	1
SLC8A2	9.34231e-13	0.906422
CALM1	2.58895e-10	0.860964
NSMF	1.2743e-09	0.844158
FOXF1	1.37401e-09	0.843311
[truncated: 5,495 more rows]

## Sheet: Supplementary Table S4
Supplementary Table S4	CACNA2D2 signature, EWSR1::WT1 signature, scCACNA2D2 signature and scEWSR1::WT1 signature
[truncated: 233 more rows]

[truncated: 6 more sheets: Supplementary Table S5, Supplementary Table S6, Supplementary Table S7, Supplementary Table S8, Supplementary Table S9, Supplementary Table S10]
